# Supplementary material for: The evolutionary signal in metagenome phyletic profiles predicts many gene functions
Source: Microbiome. 2018 Jul 10;6:129. doi: 10.1186/s40168-018-0506-4 (PMC6040064; doi:10.1186/s40168-018-0506-4)
Supplement: Supplementary file 3 — Statistics of overlap between MPP-H and MPP-O predictions made for genes of nine example microbes, tallying assignments of GO terms at confidence of Pr ≥ 50% for the set of GO terms that can be simultaneously predicted by both MPP-H and MPP-O. These statistics reflect only predictions that match known annotations in the Uniprot-GOA database version Dec-2013. (ZIP 18 kb) [file 40168_2018_506_MOESM3_ESM.zip]

Archive with 10 entries (9 files):
- Complementarity_of_gene_level_predictions-MPP-H_vs_MPP-O/
- Complementarity_of_gene_level_predictions-MPP-H_vs_MPP-O/100226-Streptomyces_coelicolor_A3_2.tsv
- Complementarity_of_gene_level_predictions-MPP-H_vs_MPP-O/208964-Pseudomonas_aeruginosa_PAO1.tsv
- Complementarity_of_gene_level_predictions-MPP-H_vs_MPP-O/224308-Bacillus_subtilis_168.tsv
- Complementarity_of_gene_level_predictions-MPP-H_vs_MPP-O/272559-Bacteroides_fragilis_NCTC_9343.tsv
- Complementarity_of_gene_level_predictions-MPP-H_vs_MPP-O/272563-Clostridium_difficile_630.tsv
- Complementarity_of_gene_level_predictions-MPP-H_vs_MPP-O/391904-Bifidobacterium_longum_infantis_ATCC_15697.tsv
- Complementarity_of_gene_level_predictions-MPP-H_vs_MPP-O/411485-Faecalibacterium_prausnitzii_M21_2.tsv
- Complementarity_of_gene_level_predictions-MPP-H_vs_MPP-O/511145-Escherichia_coli_K_12_substr__MG1655.tsv
- Complementarity_of_gene_level_predictions-MPP-H_vs_MPP-O/93061-Staphylococcus_aureus_NCTC_8325.tsv
