# Supplementary material for: The evolutionary signal in metagenome phyletic profiles predicts many gene functions
Source: Microbiome. 2018 Jul 10;6:129. doi: 10.1186/s40168-018-0506-4 (PMC6040064; doi:10.1186/s40168-018-0506-4)
Supplement: Supplementary file 3 — Statistics of overlap between MPP-H and MPP-O predictions made for genes of nine example microbes, tallying assignments of GO terms at confidence of Pr ≥ 50% for the set of GO terms that can be simultaneously predicted by both MPP-H and MPP-O. These statistics reflect only predictions that match known annotations in the Uniprot-GOA database version Dec-2013. (ZIP 18 kb) [file 40168_2018_506_MOESM3_ESM.zip › Complementarity_of_gene_level_predictions-MPP-H_vs_MPP-O/93061-Staphylococcus_aureus_NCTC_8325.tsv]

#GO function	IC	MPP-H AUPRC	MPP-O AUPRC	# genes annotated solely by MPP-H	# genes annotated by both MPP-H and MPP-O	# genes annotated solely by MPP-O	GO description
105	7.93	0.4774	0.2579	2	4	0	histidine biosynthetic process
15992	7.57	0.0463	0.0679	4	0	0	proton transport
16020	2.27	0.2739	0.2948	3	0	2	membrane
16021	2.95	0.1771	0.1912	0	0	1	integral component of membrane
16070	2.94	0.1278	0.1454	0	0	0	RNA metabolic process
16151	8.91	0.2082	0.217	1	4	1	nickel cation binding
16462	3.57	0.121	0.102	0	0	0	pyrophosphatase activity
16491	3.03	0.1118	0.1728	7	0	0	oxidoreductase activity
166	2.33	0.225	0.188	74	26	7	nucleotide binding
16817	3.56	0.1197	0.1014	0	0	0	hydrolase activity, acting on acid anhydrides
16818	3.56	0.1207	0.1021	0	0	0	hydrolase activity, acting on acid anhydrides, in phosphorus-containing anhydrides
16820	5.64	0.1395	0.0435	2	0	0	hydrolase activity, acting on acid anhydrides, catalyzing transmembrane movement of substances
16853	4.97	0.0361	0.0369	2	0	3	isomerase activity
16874	4.71	0.1113	0.1146	2	3	9	ligase activity
16876	6.45	0.19	0.174	0	0	1	ligase activity, forming aminoacyl-tRNA and related compounds
16887	4.19	0.108	0.0574	0	0	0	ATPase activity
17076	2.67	0.2142	0.1624	1	0	0	purine nucleotide binding
17111	3.64	0.1201	0.0995	1	0	0	nucleoside-triphosphatase activity
1882	2.71	0.2198	0.1625	0	0	0	nucleoside binding
19538	3.3	0.1906	0.1781	0	0	0	protein metabolic process
19627	10.54	0.4242	0.3736	2	1	0	urea metabolic process
19752	3.5	0.1994	0.1877	0	0	0	carboxylic acid metabolic process
19843	5.83	0.4152	0.3511	7	22	1	rRNA binding
30529	5.2	0.3097	0.2718	7	31	2	ribonucleoprotein complex
30554	2.79	0.1962	0.1472	0	0	0	adenyl nucleotide binding
32549	2.71	0.2193	0.162	1	0	0	ribonucleoside binding
3676	2.38	0.2597	0.2566	10	5	0	nucleic acid binding
3723	4.36	0.2036	0.1592	12	21	0	RNA binding
3735	5.3	0.352	0.3274	7	31	1	structural constituent of ribosome
42126	10.2	0.2638	0.2286	1	0	1	nitrate metabolic process
43039	6.53	0.2969	0.2775	0	0	1	tRNA aminoacylation
43169	2.98	0.126	0.148	0	0	0	cation binding
44267	3.71	0.2235	0.2115	0	0	0	cellular protein metabolic process
4518	5.47	0.1263	0.0634	2	0	0	nuclease activity
4527	6.92	0.1965	0.0468	0	0	0	exonuclease activity
46872	3.02	0.1251	0.1454	1	0	0	metal ion binding
4812	6.47	0.1929	0.1764	1	5	6	aminoacyl-tRNA ligase activity
5215	3.15	0.1414	0.1138	22	1	3	transporter activity
5315	9.14	0.3122	0.4148	0	2	1	inorganic phosphate transmembrane transporter activity
5351	7.65	0.0999	0.0954	1	0	10	sugar:hydrogen symporter activity
55114	2.98	0.143	0.1889	14	0	15	oxidation-reduction process
5524	2.83	0.1957	0.1459	51	8	0	ATP binding
5622	2.48	0.2887	0.2812	7	31	2	intracellular
5737	2.72	0.3095	0.2736	62	76	21	cytoplasm
5840	5.23	0.3018	0.2833	7	31	2	ribosome
5975	4.13	0.1054	0.0966	0	0	1	carbohydrate metabolic process
6082	3.46	0.2007	0.1868	0	0	0	organic acid metabolic process
6313	7.21	0.0647	0.1744	0	0	3	transposition, DNA-mediated
6412	4.4	0.3169	0.2717	23	41	2	translation
6418	6.55	0.305	0.2855	1	5	3	tRNA aminoacylation for protein translation
6450	8.5	0.1632	0.048	1	0	1	regulation of translational fidelity
6520	3.9	0.2271	0.2103	1	1	1	cellular amino acid metabolic process
6629	5.09	0.0539	0.0676	0	0	0	lipid metabolic process
6810	2.74	0.1806	0.1621	49	1	5	transport
6811	4.63	0.1005	0.0674	7	0	0	ion transport
6817	8.48	0.326	0.2686	0	2	1	phosphate ion transport
8137	8.02	0.1384	0.1318	3	0	0	NADH dehydrogenase (ubiquinone) activity
8324	5.13	0.0706	0.048	0	0	0	cation transmembrane transporter activity
8556	10.54	0.1632	0.1799	2	1	0	potassium-transporting ATPase activity
8643	6.46	0.2164	0.0638	6	2	5	carbohydrate transport
8652	4.64	0.2487	0.1799	7	15	5	cellular amino acid biosynthetic process
8940	10.27	0.3512	0.358	0	1	1	nitrate reductase activity
9059	2.56	0.2017	0.2086	0	0	0	macromolecule biosynthetic process
9228	8.25	0.0228	0.0907	0	2	0	thiamine biosynthetic process
9325	10.84	0.5188	0.5799	0	1	2	nitrate reductase complex
9401	7.05	0.3317	0.0944	16	2	5	phosphoenolpyruvate-dependent sugar phosphotransferase system
