# Supplementary material for: The evolutionary signal in metagenome phyletic profiles predicts many gene functions
Source: Microbiome. 2018 Jul 10;6:129. doi: 10.1186/s40168-018-0506-4 (PMC6040064; doi:10.1186/s40168-018-0506-4)
Supplement: Supplementary file 4 — Table S3. Associations between 725 GO terms and 7 environments. Each row in the table represents an association. The 168 associations highlighted in the text are at the top of the table and the selected environment is given in the “EA-Environment” column. (XLSX 117 kb) [file 40168_2018_506_MOESM4_ESM.xlsx]

## Sheet: Description of data
Abbreviations:
GO	gene ontology
IC	information content
AUPRC	area under precision-recall curve
EA	excess AUPRC
FI	feature importance
FDR	false discovery rate
BP	biological process
MF	molecular function
CC	cellular component
Columns:
GO function	GO term ID
Selected	Indicator of whether an association is selected. It is selected when EA approach associates the same environment to a GO function as at least one of the two widely used approaches (FI, FDR). Associations related to frequently occurring GO functions (IC<4) are ignored.
Description	Description of GO function
IC	GO function information content
Domain	Domain of GO function: BP, MF, CC
EA-Environment	Environment selected based on the highest excess in AUPRC
EA-Excess	The value of excess
AUPRC	AUPRC for the EA-Environment
FI-Environment	Environment selected based on the highest excess in FI
FI-Excess	The value of excess
FI	FI for the FI-Environment
FDR-Environment	Environment selected based on the highest excess in FDR
FDR-Excess	The value of excess
FDR	FDR for the FDR-Environment
Enriched	Enrichment is computed for GO functions for which there is a significant difference (FDR in the column Selected-Environment-FDR <= 0.05, obtained using Mann-Whitney test and Benjamini-Hochberg adjustment of p-values) between the distributions of relative abundances in metagenomes belonging to an environment of interest and relative abundances in metagenomes belonging to all the other environments…
Selected-Environment-FDR	FDR for the selected environment

## Sheet: Associations
GO function	Selected?	Description	IC	Domain	EA-Environment	EA-Excess	AUPRC	FI-Environment	FI-Excess	FI	FDR-Environment	FDR-Excess	FDR	Enriched	Selected-Environment-FDR
19634	yes	organic phosphonate metabolic process	10.79	BP	Engineered	0.12	0.8748	Engineered	3.46945e-18	0.000242483	Human	2.61627e-33	6.87547e-114	enriched	1.25965e-14
51180	yes	vitamin transport	10.14	BP	Engineered	0.0072	0.0211	Engineered	3.46945e-18	0.000484966	Human	7.3391e-151	5.06223e-254	enriched	0.00119435
15991	yes	ATP hydrolysis coupled proton transport	9.16	BP	Engineered	0.0363	0.1729	Engineered	0.000242483	0.000242483	Soil	6.71631e-36	5.73582e-90	depleted	1.90711e-07
6952	yes	defense response	8.9	BP	Engineered	0.0048	0.1267	Engineered	0.000727449	0.000969932	Human	2.52483e-104	1.88432e-134	enriched	3.30616e-32
30163	yes	protein catabolic process	8.55	BP	Engineered	0.0027	0.1349	Engineered	3.46945e-18	0.000484966	Human	1.45418e-42	1.88712e-134	depleted	5.35981e-07
6817	yes	phosphate ion transport	8.48	BP	Engineered	0.018	0.3291	Engineered	3.46945e-18	0.000242483	Marine	1.91537e-36	2.54859e-47	enriched	0.0306721
6090	yes	pyruvate metabolic process	8.43	BP	Engineered	0.1216	0.4192	Engineered	3.46945e-18	0.000242483	Plants	5.28827e-33	1.87228e-35	depleted	2.51987e-11
30030	yes	cell projection organization	8.2	BP	Engineered	0.0089	0.0641	Engineered	3.46945e-18	0.000484966	Human	8.64129e-42	4.99971e-123	enriched	8.64129e-42
43094	yes	cellular metabolic compound salvage	8.11	BP	Engineered	0.0147	0.0682	Engineered	3.46945e-18	0.000242483	Human	4.02091e-82	0	enriched	0.0014025
15986	yes	ATP synthesis coupled proton transport	7.93	BP	Engineered	0.198	0.3462	Engineered	0.000242483	0.000242483	Soil	1.73129e-57	3.04706e-107	depleted	4.70956e-08
6754	yes	ATP biosynthetic process	7.91	BP	Engineered	0.198	0.3462	Engineered	0.000242483	0.000242483	Soil	1.73129e-57	3.04706e-107	depleted	4.70956e-08
9206	yes	purine ribonucleoside triphosphate biosynthetic process	7.77	BP	Engineered	0.1217	0.2484	Engineered	3.46945e-18	0.000242483	Soil	4.61947e-49	5.56743e-112	depleted	1.16881e-06
6720	yes	isoprenoid metabolic process	7.74	BP	Engineered	0.0317	0.1829	Engineered	0.000484966	0.000484966	Human	4.78106e-50	1.20426e-78	depleted	8.13538e-26
51246	yes	regulation of protein metabolic process	7.56	BP	Engineered	0.0025	0.0683	Engineered	0.000484966	0.000727449	Human	2.65697e-93	4.3171e-128	depleted	1.4797e-25
9201	yes	ribonucleoside triphosphate biosynthetic process	7.45	BP	Engineered	0.1443	0.2627	Engineered	3.46945e-18	0.000242483	Soil	6.66082e-67	1.19231e-122	depleted	2.32467e-07
9060	yes	aerobic respiration	7.37	BP	Engineered	0.1284	0.2429	Engineered	3.46945e-18	0.000242483	Human	1.41056e-74	7.44488e-152	depleted	2.00305e-11
9306	yes	protein secretion	7.25	BP	Engineered	0.004	0.0338	Engineered	0.000242483	0.000484966	Human	6.39636e-41	2.08229e-164	enriched	3.17206e-22
6865	yes	amino acid transport	6.88	BP	Engineered	0.0049	0.042	Engineered	3.46945e-18	0.000242483	Human	1.66582e-49	2.19599e-110	depleted	1.38694e-14
32989	yes	cellular component morphogenesis	6.87	BP	Engineered	0.0709	0.2474	Engineered	3.46945e-18	0.000242483	Human	4.11639e-98	1.85267e-243		0.894047
6644	yes	phospholipid metabolic process	6.58	BP	Engineered	0.0217	0.1234	Engineered	3.46945e-18	0.000242483	Soil	8.96958e-47	2.03276e-106	depleted	0.00022716
51641	yes	cellular localization	6.49	BP	Engineered	0.0004	0.0455	Engineered	3.46945e-18	0.000242483	Soil	2.13634e-50	3.72662e-57		0.75876
270	yes	peptidoglycan metabolic process	6.47	BP	Engineered	0.0281	0.1217	Engineered	3.46945e-18	0.000242483	Human	1.14519e-80	6.2478e-293		0.942295
15849	yes	organic acid transport	6.47	BP	Engineered	0.005	0.0501	Engineered	4.33681e-18	0.000242483	Human	3.3973e-57	6.54008e-178	depleted	4.06041e-09
9127	yes	purine nucleoside monophosphate biosynthetic process	6.45	BP	Engineered	0.1204	0.256	Engineered	3.46945e-18	0.000484966	Soil	1.26108e-90	1.71396e-156	depleted	9.52254e-19
9168	yes	purine ribonucleoside monophosphate biosynthetic process	6.45	BP	Engineered	0.1204	0.256	Engineered	0.000242483	0.000242483	Soil	1.26108e-90	1.71396e-156	depleted	9.52254e-19
7049	yes	cell cycle	6.3	BP	Engineered	0.0189	0.0911	Engineered	1.73472e-18	0.000484966	Human	1.58145e-65	8.17278e-296		0.58249
9156	yes	ribonucleoside monophosphate biosynthetic process	5.98	BP	Engineered	0.0501	0.2293	Engineered	0.000242483	0.000484966	Soil	8.62297e-117	4.57196e-171	depleted	7.84146e-24
9163	yes	nucleoside biosynthetic process	5.8	BP	Engineered	0.0722	0.1916	Engineered	3.46945e-18	0.000484966	Soil	2.26375e-127	8.66613e-192	depleted	1.63176e-11
6281	yes	DNA repair	5.67	BP	Engineered	0.0006	0.0835	Engineered	0.000484966	0.000727449	Human	4.86851e-88	8.50629e-267		0.874111
6974	yes	cellular response to DNA damage stimulus	5.66	BP	Engineered	0.0006	0.0801	Engineered	0.000484966	0.000727449	Human	4.86851e-88	8.50629e-267		0.874111
46390	yes	ribose phosphate biosynthetic process	5.62	BP	Engineered	0.0575	0.2451	Engineered	3.46945e-18	0.000242483	Soil	2.17516e-132	8.10464e-177	depleted	5.3664e-19
9126	yes	purine nucleoside monophosphate metabolic process	4.49	BP	Engineered	0.037	0.1165	Engineered	3.46945e-18	0.000242483	Human	8.41561e-65	5.48292e-284	depleted	3.43114e-18
9205	yes	purine ribonucleoside triphosphate metabolic process	4.46	BP	Engineered	0.0221	0.1089	Engineered	0.000484966	0.000484966	Human	7.6971e-47	6.56648e-242	depleted	4.60439e-19
9141	yes	nucleoside triphosphate metabolic process	4.36	BP	Engineered	0.0245	0.1111	Engineered	3.46945e-18	0.000242483	Human	9.17497e-62	5.20013e-253	depleted	3.94235e-18
19693	yes	ribose phosphate metabolic process	4.01	BP	Engineered	0.0099	0.1436	Engineered	0.000484966	0.000727449	Human	9.12416e-103	1.85391e-274	depleted	9.68621e-27
8115	yes	sarcosine oxidase activity	12.07	MF	Engineered	0.0186	0.4623	Engineered	3.46945e-18	0.000242483	Marine	1.24043e-138	6.58244e-222	depleted	0.0044577
8686	yes	3,4-dihydroxy-2-butanone-4-phosphate synthase activity	11.08	MF	Engineered	0.1229	0.3486	Engineered	0.000242483	0.000242483	Freshwater	1.10802e-33	6.73107e-47	depleted	2.20396e-11
4129	yes	cytochrome-c oxidase activity	9.09	MF	Engineered	0.0525	0.1947	Engineered	0.000484966	0.000484966	Human	1.69281e-40	4.9176e-237		0.525024
16841	yes	ammonia-lyase activity	9.04	MF	Engineered	0.0262	0.0715	Engineered	0.000242483	0.000242483	Human	8.35394e-22	4.61635e-113	depleted	5.09123e-06
15002	yes	heme-copper terminal oxidase activity	8.99	MF	Engineered	0.0464	0.1757	Engineered	3.46945e-18	0.000242483	Human	1.9487e-39	8.40495e-238		0.32309
48038	yes	quinone binding	8.17	MF	Engineered	0.0021	0.1782	Engineered	4.33681e-18	0.000242483	Human	1.55887e-28	6.66136e-298		0.68684
16861	yes	intramolecular oxidoreductase activity, interconverting aldoses and ketoses	7.76	MF	Engineered	0.0014	0.0897	Engineered	3.46945e-18	0.000242483	Human	3.22444e-129	2.73865e-204		0.236162
8094	yes	DNA-dependent ATPase activity	7.56	MF	Engineered	0.0117	0.1464	Engineered	3.46945e-18	0.000242483	Human	5.14933e-91	3.69864e-210	depleted	1.76946e-21
20037	yes	heme binding	7.01	MF	Engineered	0.0268	0.0767	Engineered	3.46945e-18	0.000242483	Human	6.5139e-44	3.99131e-281		0.4161
15078	yes	hydrogen ion transmembrane transporter activity	6.89	MF	Engineered	0.0409	0.1526	Engineered	0.000727449	0.000727449	Marine	7.33235e-32	7.20249e-60	depleted	0.00821018
46906	yes	tetrapyrrole binding	6.72	MF	Engineered	0.0308	0.0716	Engineered	5.20417e-18	0.000242483	Human	2.24782e-46	0		0.300696
8509	yes	anion transmembrane transporter activity	6.12	MF	Engineered	0.0053	0.0689	Engineered	0.000242483	0.000484966	Human	2.71288e-26	2.8209e-265	depleted	5.56382e-09
15291	yes	secondary active transmembrane transporter activity	6.1	MF	Engineered	0.0168	0.1268	Engineered	3.46945e-18	0.000242483	Human	7.92473e-83	0	enriched	0.0247913
42626	yes	ATPase activity, coupled to transmembrane movement of substances	5.75	MF	Engineered	0.0242	0.1463	Engineered	3.46945e-18	0.000242483	Human	1.7574e-72	2.49206e-281		0.913521
43492	yes	ATPase activity, coupled to movement of substances	5.75	MF	Engineered	0.0242	0.1463	Engineered	3.46945e-18	0.000484966	Human	1.7574e-72	2.49206e-281		0.913521
16820	yes	hydrolase activity, acting on acid anhydrides, catalyzing transmembrane movement of substances	5.64	MF	Engineered	0.0206	0.1343	Engineered	0.000727449	0.000727449	Human	5.02475e-73	5.04555e-278		0.618191
15399	yes	primary active transmembrane transporter activity	5.61	MF	Engineered	0.027	0.1255	Engineered	0.000484966	0.000484966	Human	7.27559e-89	3.30432e-260		0.0828733
8324	yes	cation transmembrane transporter activity	5.13	MF	Engineered	0.0308	0.1326	Engineered	3.46945e-18	0.000242483	Human	1.23616e-99	9.26449e-160		0.708971
16773	yes	phosphotransferase activity, alcohol group as acceptor	4.82	MF	Engineered	0.0068	0.0625	Engineered	3.46945e-18	0.000242483	Marine	7.08886e-34	9.78695e-113	enriched	5.3787e-06
22804	yes	active transmembrane transporter activity	4.81	MF	Engineered	0.021	0.1395	Engineered	0.000727449	0.00121242	Human	1.04733e-139	0	enriched	0.0231236
50662	yes	coenzyme binding	4.54	MF	Engineered	0.0011	0.0631	Engineered	0.00121242	0.00121242	Human	1.55053e-111	3.61133e-202	depleted	1.85931e-24
22891	yes	substrate-specific transmembrane transporter activity	4.39	MF	Engineered	0.0215	0.1294	Engineered	3.46945e-18	0.000242483	Human	6.62236e-81	6.18184e-216		0.487528
22857	yes	transmembrane transporter activity	4	MF	Engineered	0.0231	0.131	Engineered	0.000242483	0.000484966	Human	1.64259e-107	1.97961e-295		0.43548
45261	yes	proton-transporting ATP synthase complex, catalytic core F(1)	8.76	CC	Engineered	0.1601	0.3457	Engineered	3.46945e-18	0.000242483	Soil	1.08443e-45	1.90064e-82	depleted	2.66226e-15
32991	yes	macromolecular complex	4.22	CC	Engineered	0.0017	0.1738	Engineered	3.46945e-18	0.000242483	Soil	2.57468e-61	1.18935e-137		0.18424
19464	yes	glycine decarboxylation via glycine cleavage system	10.62	BP	Human	0.0867	0.5047	Plants	8.67362e-19	0.000242483	Human	1.5438e-111	7.41264e-133	depleted	7.41264e-133
15940	yes	pantothenate biosynthetic process	9.55	BP	Human	0.0351	0.1613	Soil	0.000242483	0.000242483	Human	1.2595e-21	1.61937e-26	depleted	1.61937e-26
6536	yes	glutamate metabolic process	8.82	BP	Human	0.0015	0.1279	Soil	0.000242483	0.000242483	Human	9.14699e-152	1.61438e-205	depleted	1.61438e-205
15936	yes	coenzyme A metabolic process	8.63	BP	Human	0.0048	0.1442	Freshwater	0.000242483	0.000242483	Human	6.53958e-128	3.08511e-148	enriched	3.08511e-148
6448	yes	regulation of translational elongation	8.5	BP	Human	0.0178	0.1228	Engineered	3.46945e-18	0.000242483	Human	2.18298e-77	7.87476e-112	enriched	7.87476e-112
6450	yes	regulation of translational fidelity	8.5	BP	Human	0.0178	0.1228	Soil	0.000242483	0.000242483	Human	2.18298e-77	7.87476e-112	enriched	7.87476e-112
6265	yes	DNA topological change	8.46	BP	Human	0.0258	0.0989	Engineered	0.000727449	0.000969932	Human	6.88585e-95	1.70469e-160	enriched	1.70469e-160
6783	yes	heme biosynthetic process	8.46	BP	Human	0.0269	0.1928	Marine	0.000242483	0.000242483	Human	5.96261e-94	3.79369e-95	depleted	3.79369e-95
6813	yes	potassium ion transport	8.23	BP	Human	0.0161	0.1523		0	0	Human	1.08427e-36	1.03784e-109	enriched	1.03784e-109
33865	yes	nucleoside bisphosphate metabolic process	8.2	BP	Human	0.0085	0.1021	Engineered	3.46945e-18	0.000242483	Human	1.74682e-121	1.6419e-239	enriched	1.6419e-239
33875	yes	ribonucleoside bisphosphate metabolic process	8.2	BP	Human	0.0085	0.1021	Engineered	0.000484966	0.000727449	Human	1.74682e-121	1.6419e-239	enriched	1.6419e-239
34032	yes	purine nucleoside bisphosphate metabolic process	8.2	BP	Human	0.0085	0.1021		0	0	Human	1.74682e-121	1.6419e-239	enriched	1.6419e-239
9089	yes	lysine biosynthetic process via diaminopimelate	8.06	BP	Human	0.0233	0.0525	Marine	0.000242483	0.000242483	Human	2.63438e-96	3.62034e-118	enriched	3.62034e-118
46451	yes	diaminopimelate metabolic process	8.06	BP	Human	0.0233	0.0525		0	0	Human	2.63438e-96	3.62034e-118	enriched	3.62034e-118
9085	yes	lysine biosynthetic process	8.04	BP	Human	0.0219	0.0495		0	0	Human	2.63438e-96	3.62034e-118	enriched	3.62034e-118
6553	yes	lysine metabolic process	7.99	BP	Human	0.0169	0.0414		0	0	Human	7.97329e-74	2.24533e-95	enriched	2.24533e-95
42559	yes	pteridine-containing compound biosynthetic process	7.93	BP	Human	0.0236	0.0379		0	0	Human	3.88923e-169	2.46268e-186	enriched	2.46268e-186
6066	yes	alcohol metabolic process	7.77	BP	Human	0.0595	0.0871	Engineered	3.46945e-18	0.000484966	Human	2.75381e-35	3.22127e-90	enriched	3.22127e-90
9082	yes	branched-chain amino acid biosynthetic process	7.75	BP	Human	0.1528	0.3749	Engineered	3.46945e-18	0.000242483	Human	5.27365e-79	1.41704e-81	depleted	1.41704e-81
9081	yes	branched-chain amino acid metabolic process	7.54	BP	Human	0.1149	0.3101	Engineered	0.000242483	0.000242483	Human	1.65745e-73	2.77957e-140	depleted	2.77957e-140
9063	yes	cellular amino acid catabolic process	7.22	BP	Human	0.0074	0.1253	Freshwater	0.000484966	0.000484966	Human	2.50773e-118	1.38219e-129	depleted	1.38219e-129
18193	yes	peptidyl-amino acid modification	6.94	BP	Human	0.0008	0.0196		0	0	Human	2.30102e-26	1.63326e-84	depleted	1.63326e-84
9110	yes	vitamin biosynthetic process	6.16	BP	Human	0.0131	0.2646	Soil	0.000242483	0.000242483	Human	6.40545e-69	3.28531e-77	enriched	3.28531e-77
42364	yes	water-soluble vitamin biosynthetic process	6.16	BP	Human	0.0131	0.2646		0	0	Human	6.40545e-69	3.28531e-77	enriched	3.28531e-77
6766	yes	vitamin metabolic process	6.08	BP	Human	0.0121	0.2544	Engineered	3.46945e-18	0.000242483	Human	7.85274e-79	1.6921e-101	enriched	1.6921e-101
6767	yes	water-soluble vitamin metabolic process	6.08	BP	Human	0.0121	0.2544	Engineered	0.000484966	0.000727449	Human	7.85274e-79	1.6921e-101	enriched	1.6921e-101
4375	yes	glycine dehydrogenase (decarboxylating) activity	11.21	MF	Human	0.0055	0.576	Marine	0.000727449	0.000727449	Human	1.52934e-92	2.4515e-114	depleted	2.4515e-114
16642	yes	oxidoreductase activity, acting on the CH-NH2 group of donors, disulfide as acceptor	11.21	MF	Human	0.0055	0.576		0	0	Human	1.52934e-92	2.4515e-114	depleted	2.4515e-114
8198	yes	ferrous iron binding	11.17	MF	Human	0.1217	0.1686	Engineered	0.000484966	0.000727449	Human	2.98774e-79	8.0411e-167	depleted	8.0411e-167
8556	yes	potassium-transporting ATPase activity	10.54	MF	Human	0.1466	0.8631	Soil	0.000242483	0.000242483	Human	3.77342e-49	3.90449e-51	depleted	3.90449e-51
15930	yes	glutamate synthase activity	10.47	MF	Human	0.017	0.4204	Freshwater	0.000242483	0.000242483	Human	2.77399e-198	2.85592e-201	depleted	2.85592e-201
8410	yes	CoA-transferase activity	9.99	MF	Human	0.1902	0.3412		0	0	Human	8.03406e-55	7.55456e-64	depleted	7.55456e-64
15662	yes	ATPase activity, coupled to transmembrane movement of ions, phosphorylative mechanism	9.18	MF	Human	0.1063	0.5889	Freshwater	0.000969932	0.0014549	Human	3.77342e-49	3.90449e-51	depleted	3.90449e-51
8134	yes	transcription factor binding	8.55	MF	Human	0.0421	0.0616	Freshwater	0.000242483	0.000484966	Human	2.46793e-116	3.51166e-271	depleted	3.51166e-271
3916	yes	DNA topoisomerase activity	8.51	MF	Human	0.0252	0.0984	Engineered	3.46945e-18	0.000242483	Human	2.57377e-94	3.89174e-170	enriched	3.89174e-170
52689	yes	carboxylic ester hydrolase activity	7.57	MF	Human	0.006	0.0457	Engineered	0.000242483	0.000484966	Human	5.41969e-39	2.70103e-55	enriched	2.70103e-55
16860	yes	intramolecular oxidoreductase activity	7.53	MF	Human	0.0122	0.0773	Freshwater	0.000484966	0.000484966	Human	1.3765e-142	9.32279e-200	enriched	9.32279e-200
16829	yes	lyase activity	4.42	MF	Human	0.0085	0.1004	Engineered	3.46945e-18	0.000242483	Human	6.10201e-101	1.67729e-112	depleted	1.67729e-112
5694	yes	chromosome	8.25	CC	Human	0.0158	0.1356		0	0	Human	1.93025e-187	7.5437e-219	enriched	7.5437e-219
42597	yes	periplasmic space	6.49	CC	Human	0.0032	0.028	Freshwater	0.000242483	0.000484966	Human	3.23707e-92	9.05202e-298	depleted	9.05202e-298
9074	yes	aromatic amino acid family catabolic process	11.23	BP	Marine	0.0699	0.2734	Marine	0.000242483	0.000242483	Human	5.37742e-37	8.51409e-220		0.176974
5977	yes	glycogen metabolic process	9.54	BP	Marine	0.0851	0.1978	Engineered	0.000242483	0.000242483	Marine	1.27029e-117	1.37749e-165	depleted	1.37749e-165
6112	yes	energy reserve metabolic process	9.54	BP	Marine	0.0851	0.1978	Marine	0.000242483	0.000484966	Marine	1.27029e-117	1.37749e-165	depleted	1.37749e-165
42773	yes	ATP synthesis coupled electron transport	8.81	BP	Marine	0.0647	0.2683	Marine	8.67362e-19	0.000242483	Human	5.96316e-47	2.39597e-212	enriched	1.34422e-18
48878	yes	chemical homeostasis	8.27	BP	Marine	0.0248	0.0567	Marine	0.000484966	0.000484966	Soil	7.86606e-22	4.67852e-49	depleted	3.48145e-16
6814	yes	sodium ion transport	8.26	BP	Marine	0.0015	0.2077	Marine	0.00169738	0.0029098	Soil	1.93596e-235	2.9029e-257	enriched	2.24592e-87
6096	yes	glycolysis	7.6	BP	Marine	0.022	0.0819	Marine	0.000242483	0.000242483	Human	5.54835e-166	6.31011e-199	enriched	6.07355e-06
9190	yes	cyclic nucleotide biosynthetic process	7.46	BP	Marine	0.0061	0.0362	Marine	0.000242483	0.000727449	Human	1.14869e-94	4.63161e-205	depleted	2.86512e-12
33692	yes	cellular polysaccharide biosynthetic process	7.12	BP	Marine	0.0477	0.1134	Marine	0.000242483	0.000242483	Soil	1.63275e-83	3.28336e-84	depleted	0.00728034
19320	yes	hexose catabolic process	6.81	BP	Marine	0.0068	0.0626	Marine	0.000242483	0.000242483	Human	2.45294e-46	7.56093e-129		0.465566
6006	yes	glucose metabolic process	6.49	BP	Marine	0.0132	0.0711	Marine	0.000242483	0.000242483	Human	2.66307e-61	1.0959e-119	enriched	8.88503e-08
160	yes	phosphorelay signal transduction system	5.1	BP	Marine	0.0048	0.0605	Marine	0.000484966	0.000484966	Soil	6.03875e-81	3.40373e-107	depleted	6.03875e-81
16310	yes	phosphorylation	4.37	BP	Marine	0.0088	0.0658	Marine	8.67362e-19	0.000242483	Marine	4.54578e-11	3.85019e-93	depleted	3.85019e-93
107	yes	imidazoleglycerol-phosphate synthase activity	10.4	MF	Marine	0.3275	0.7871	Marine	0.000969932	0.000969932	Soil	5.1046e-50	3.42537e-91	enriched	5.1046e-50
5315	yes	inorganic phosphate transmembrane transporter activity	9.14	MF	Marine	0.062	0.4563	Freshwater	0.0014549	0.00169738	Marine	7.72275e-49	4.6877e-52	depleted	4.6877e-52
3918	yes	DNA topoisomerase type II (ATP-hydrolyzing) activity	9.08	MF	Marine	0.0074	0.1947	Marine	0.000242483	0.000484966	Human	5.96292e-75	8.31318e-100	enriched	2.64479e-23
16857	yes	racemase and epimerase activity, acting on carbohydrates and derivatives	8.28	MF	Marine	0.0164	0.0445	Marine	0.000242483	0.000242483	Human	3.33331e-83	3.58115e-207	depleted	2.26866e-11
8081	yes	phosphoric diester hydrolase activity	7.64	MF	Marine	0.003	0.0149	Soil	0.000242483	0.000242483	Marine	1.97684e-39	2.66164e-64	depleted	2.66164e-64
8026	yes	ATP-dependent helicase activity	7.29	MF	Marine	0.0294	0.1233	Marine	0.000242483	0.000484966	Human	3.71446e-94	3.32045e-173	depleted	3.85245e-10
49	yes	tRNA binding	6.99	MF	Marine	0.0476	0.1695	Marine	0.000242483	0.000242483	Soil	2.37261e-66	9.43142e-150	enriched	2.37261e-66
16301	yes	kinase activity	4.44	MF	Marine	0.0025	0.0618	Marine	0.000242483	0.000242483	Marine	6.52241e-55	1.46434e-103	depleted	1.46434e-103
9276	yes	Gram-negative-bacterium-type cell wall	9.4	CC	Marine	0.0096	0.1483	Marine	0.000727449	0.000969932	Soil	8.58588e-205	1.00418e-211	enriched	8.58588e-205
44462	yes	external encapsulating structure part	6.01	CC	Marine	0.0015	0.0448	Marine	0.000242483	0.000484966	Human	1.44137e-41	1.4623e-79	enriched	1.54076e-11
6177	yes	GMP biosynthetic process	10.18	BP	Soil	0.1967	0.259	Engineered	0.000242483	0.000242483	Soil	1.26991e-79	1.68557e-104	depleted	1.68557e-104
46037	yes	GMP metabolic process	10.18	BP	Soil	0.1967	0.259		0	0	Soil	1.26991e-79	1.68557e-104	depleted	1.68557e-104
6777	yes	Mo-molybdopterin cofactor biosynthetic process	8.39	BP	Soil	0.034	0.1877	Soil	8.67362e-19	0.000242483	Human	6.29489e-51	8.38865e-64	depleted	1.99034e-20
6818	yes	hydrogen transport	7.57	BP	Soil	0.009	0.1276		0	0	Soil	9.61765e-72	1.89784e-102	depleted	1.89784e-102
15992	yes	proton transport	7.57	BP	Soil	0.009	0.1276	Engineered	3.46945e-18	0.000242483	Soil	9.61765e-72	1.89784e-102	depleted	1.89784e-102
6313	yes	transposition, DNA-mediated	7.21	BP	Soil	0.0006	0.089	Soil	0.000727449	0.00169738	Soil	3.49005e-88	9.70305e-167	enriched	9.70305e-167
32196	yes	transposition	7.2	BP	Soil	0.0006	0.0874	Engineered	0.000242483	0.000484966	Soil	3.49005e-88	9.70305e-167	enriched	9.70305e-167
6418	yes	tRNA aminoacylation for protein translation	6.55	BP	Soil	0.0056	0.4875	Soil	0.000242483	0.000242483	Human	1.73404e-120	3.61407e-150	depleted	1.73404e-120
43039	yes	tRNA aminoacylation	6.53	BP	Soil	0.0056	0.4875	Soil	8.67362e-19	0.000242483	Human	1.73404e-120	3.61407e-150	depleted	1.73404e-120
51188	yes	cofactor biosynthetic process	5.09	BP	Soil	0.0078	0.1291	Marine	0.000242483	0.000484966	Soil	1.54355e-33	5.46719e-61	depleted	5.46719e-61
43412	yes	macromolecule modification	4.57	BP	Soil	0.0043	0.0773	Engineered	0.000727449	0.000727449	Soil	1.18495e-207	7.01426e-210	depleted	7.01426e-210
6412	yes	translation	4.4	BP	Soil	0.0018	0.2802		0	0	Soil	9.17207e-51	5.19662e-103	depleted	5.19662e-103
8940	yes	nitrate reductase activity	10.27	MF	Soil	0.0217	0.371		0	0	Soil	3.60042e-13	2.10914e-45	depleted	2.10914e-45
15420	yes	cobalamin-transporting ATPase activity	9.89	MF	Soil	0.0289	0.51	Soil	0.000242483	0.000242483	Soil	3.52605e-36	5.77944e-91	depleted	5.77944e-91
15235	yes	cobalamin transporter activity	9.76	MF	Soil	0.0288	0.4583		0	0	Soil	7.04382e-44	9.70086e-94	depleted	9.70086e-94
3735	yes	structural constituent of ribosome	5.3	MF	Soil	0.0059	0.2665	Soil	0.000242483	0.000484966	Soil	4.84246e-44	1.93061e-90	depleted	1.93061e-90
5727	yes	extrachromosomal circular DNA	11.22	CC	Soil	0.0081	0.0205	Marine	0.000242483	0.000484966	Soil	9.01442e-38	1.12612e-84	depleted	1.12612e-84
46821	yes	extrachromosomal DNA	11.22	CC	Soil	0.0081	0.0205	Soil	0.000727449	0.000969932	Soil	9.01442e-38	1.12612e-84	depleted	1.12612e-84
9325	yes	nitrate reductase complex	10.84	CC	Soil	0.0217	0.4543		0	0	Soil	3.60042e-13	2.10914e-45	depleted	2.10914e-45
5840	yes	ribosome	5.23	CC	Soil	0.0015	0.2379		0	0	Soil	3.45219e-41	7.33611e-94	depleted	7.33611e-94
30529	yes	ribonucleoprotein complex	5.2	CC	Soil	0.0012	0.235	Marine	0.000484966	0.000727449	Soil	1.1095e-41	6.41484e-94	depleted	6.41484e-94
1514	yes	selenocysteine incorporation	11.95	BP	Freshwater	0.5693	0.7813	Freshwater	0.000484966	0.000484966	Freshwater	6.76149e-18	2.84323e-30	depleted	2.84323e-30
6451	yes	translational readthrough	11.95	BP	Freshwater	0.5693	0.7813	Marine	0.000484966	0.000484966	Freshwater	6.76149e-18	2.84323e-30	depleted	2.84323e-30
9157	yes	deoxyribonucleoside monophosphate biosynthetic process	9.86	BP	Freshwater	0.0505	0.2031	Freshwater	0.000242483	0.000242483	Soil	6.26636e-73	7.41888e-153	enriched	1.40049e-22
9162	yes	deoxyribonucleoside monophosphate metabolic process	9.72	BP	Freshwater	0.0206	0.0919	Freshwater	0.000484966	0.000727449	Soil	3.55053e-79	3.93775e-155	enriched	4.35423e-22
17004	yes	cytochrome complex assembly	9.04	BP	Freshwater	0.003	0.0347	Engineered	0.000484966	0.000484966	Freshwater	1.18427e-57	1.28073e-73	enriched	1.28073e-73
33036	yes	macromolecule localization	5.87	BP	Freshwater	0.0005	0.0622	Freshwater	8.67362e-19	0.000242483	Human	1.47821e-43	4.23839e-65	enriched	5.36183e-35
3899	yes	DNA-directed RNA polymerase activity	8.15	MF	Freshwater	0.0011	0.0561	Freshwater	0.000242483	0.000727449	Marine	6.92054e-35	1.50229e-48	enriched	9.70869e-06
16830	yes	carbon-carbon lyase activity	6.22	MF	Freshwater	0.0066	0.0417	Freshwater	0.000969932	0.00121242	Freshwater	2.35844e-53	3.74784e-95	enriched	3.74784e-95
70011	yes	peptidase activity, acting on L-amino acid peptides	5.38	MF	Freshwater	0.0043	0.0505	Soil	0.000242483	0.000242483	Freshwater	8.5546e-08	6.76857e-12	depleted	6.76857e-12
6568	yes	tryptophan metabolic process	8.63	BP	Thermal springs	0.1036	0.3073		0	0	Thermal springs	1.34681e-24	2.99242e-37	enriched	2.99242e-37
6586	yes	indolalkylamine metabolic process	8.63	BP	Thermal springs	0.1036	0.3073	Marine	0.000242483	0.000242483	Thermal springs	1.34681e-24	2.99242e-37	enriched	2.99242e-37
42430	yes	indole-containing compound metabolic process	8.63	BP	Thermal springs	0.1036	0.3073		0	0	Thermal springs	1.34681e-24	2.99242e-37	enriched	2.99242e-37
9309	yes	amine biosynthetic process	8.28	BP	Thermal springs	0.0724	0.2411	Thermal springs	0.000242483	0.000484966	Soil	3.18303e-60	3.67637e-77	enriched	3.18303e-60
8901	yes	ferredoxin hydrogenase activity	10.83	MF	Thermal springs	0.0566	0.4676		0	0	Thermal springs	2.3448e-20	8.15691e-31	enriched	8.15691e-31
16699	yes	oxidoreductase activity, acting on hydrogen as donor, iron-sulfur protein as acceptor	10.83	MF	Thermal springs	0.0566	0.4676	Soil	0.000242483	0.000484966	Thermal springs	2.3448e-20	8.15691e-31	enriched	8.15691e-31
16695	yes	oxidoreductase activity, acting on hydrogen as donor	10.54	MF	Thermal springs	0.0566	0.4676	Marine	0.000242483	0.000727449	Thermal springs	2.3448e-20	8.15691e-31	enriched	8.15691e-31
8236	yes	serine-type peptidase activity	6.74	MF	Thermal springs	0.0002	0.0216	Thermal springs	0.000242483	0.000242483	Soil	4.81607e-25	3.25512e-30		0.700205
6879	yes	cellular iron ion homeostasis	8.8	BP	Plants	0.0245	0.0559	Plants	0.000242483	0.000484966	Plants	9.21206e-26	2.72591e-36	enriched	2.72591e-36
55072	yes	iron ion homeostasis	8.77	BP	Plants	0.0232	0.0534	Freshwater	0.000484966	0.000727449	Plants	9.21206e-26	2.72591e-36	enriched	2.72591e-36
9451	yes	RNA modification	5.71	BP	Plants	0.0079	0.1349	Plants	0.000242483	0.000484966	Human	6.68445e-224	3.10047e-284	depleted	8.60965e-48
9166	yes	nucleotide catabolic process	4.56	BP	Plants	0.0009	0.0764	Plants	0.000242483	0.000242483	Human	3.43046e-31	2.06523e-294	depleted	0.0175427
16782	yes	transferase activity, transferring sulfur-containing groups	7.85	MF	Plants	0.0021	0.0535		0	0	Plants	3.31e-24	9.47931e-29	depleted	9.47931e-29
8168	yes	methyltransferase activity	5.14	MF	Plants	0.0008	0.0479	Plants	0.000242483	0.000969932	Soil	5.24049e-70	1.69054e-96	depleted	2.61005e-48
16741	yes	transferase activity, transferring one-carbon groups	5	MF	Plants	0.0014	0.0499	Plants	0.000484966	0.000969932	Soil	6.16011e-76	1.35998e-106	depleted	8.31041e-52
19556	no	histidine catabolic process to glutamate and formamide	10.69	BP	Engineered	0.1899	0.7762	Marine	0.000484966	0.000484966	Plants	1.10901e-09	1.79196e-10	enriched	1.32509e-09
19557	no	histidine catabolic process to glutamate and formate	10.69	BP	Engineered	0.1899	0.7762	Marine	0.000242483	0.000242483	Plants	1.10901e-09	1.79196e-10	enriched	1.32509e-09
6548	no	histidine catabolic process	10.68	BP	Engineered	0.1899	0.7762		0	0	Plants	1.10901e-09	1.79196e-10	enriched	1.32509e-09
15942	no	formate metabolic process	10.31	BP	Engineered	0.266	0.5363	Freshwater	0.000242483	0.000484966	Human	1.8749e-26	1.34404e-191		0.298411
6537	no	glutamate biosynthetic process	9.74	BP	Engineered	0.0798	0.4198	Marine	0.000727449	0.000727449	Human	2.78004e-174	3.76651e-213	depleted	2.79678e-13
6084	no	acetyl-CoA metabolic process	9.51	BP	Engineered	0.0046	0.1797		0	0	Human	1.5876e-36	2.52348e-144	enriched	4.37016e-10
6637	no	acyl-CoA metabolic process	9.28	BP	Engineered	0.0035	0.1497	Marine	0.00121242	0.0014549	Human	1.60712e-25	2.31337e-141	enriched	4.75922e-07
6561	no	proline biosynthetic process	9.13	BP	Engineered	0.0451	0.4683	Soil	0.000242483	0.000242483	Soil	6.55697e-68	4.09873e-127	depleted	0.000270908
9263	no	deoxyribonucleotide biosynthetic process	9.06	BP	Engineered	0.221	0.3223		0	0	Soil	2.54552e-68	1.60627e-181		0.13985
15988	no	energy coupled proton transmembrane transport, against electrochemical gradient	9.06	BP	Engineered	0.0206	0.148	Marine	0.000727449	0.000727449	Soil	5.12316e-36	1.76617e-90	depleted	1.29714e-06
6073	no	cellular glucan metabolic process	8.99	BP	Engineered	0.036	0.1183	Marine	0.000242483	0.000484966	Marine	8.92276e-86	1.23856e-168	depleted	1.46029e-06
44042	no	glucan metabolic process	8.99	BP	Engineered	0.036	0.1183	Marine	0.000484966	0.000484966	Marine	8.92276e-86	1.23856e-168	depleted	1.46029e-06
9240	no	isopentenyl diphosphate biosynthetic process	8.78	BP	Engineered	0.1449	0.5143		0	0	Human	7.11977e-47	3.80714e-73	depleted	6.08418e-08
19288	no	isopentenyl diphosphate biosynthetic process, methylerythritol 4-phosphate pathway	8.78	BP	Engineered	0.1449	0.5143	Freshwater	8.67362e-19	0.000242483	Human	7.11977e-47	3.80714e-73	depleted	6.08418e-08
19682	no	glyceraldehyde-3-phosphate metabolic process	8.78	BP	Engineered	0.1449	0.5143		0	0	Human	7.11977e-47	3.80714e-73	depleted	6.08418e-08
46490	no	isopentenyl diphosphate metabolic process	8.78	BP	Engineered	0.1449	0.5143		0	0	Human	7.11977e-47	3.80714e-73	depleted	6.08418e-08
15937	no	coenzyme A biosynthetic process	8.69	BP	Engineered	0.0542	0.1525		0	0	Human	1.18257e-115	4.33292e-153	depleted	0.0148853
33866	no	nucleoside bisphosphate biosynthetic process	8.66	BP	Engineered	0.0542	0.1525		0	0	Human	1.18257e-115	4.33292e-153	depleted	0.0148853
34030	no	ribonucleoside bisphosphate biosynthetic process	8.66	BP	Engineered	0.0542	0.1525	Freshwater	0.000484966	0.000727449	Human	1.18257e-115	4.33292e-153	depleted	0.0148853
34033	no	purine nucleoside bisphosphate biosynthetic process	8.66	BP	Engineered	0.0542	0.1525	Marine	0.000242483	0.000242483	Human	1.18257e-115	4.33292e-153	depleted	0.0148853
6721	no	terpenoid metabolic process	8.29	BP	Engineered	0.0637	0.2161		0	0	Freshwater	5.79493e-27	1.81925e-39	depleted	5.79493e-27
16114	no	terpenoid biosynthetic process	8.29	BP	Engineered	0.0637	0.2161		0	0	Freshwater	5.79493e-27	1.81925e-39	depleted	5.79493e-27
42777	no	plasma membrane ATP synthesis coupled proton transport	8.22	BP	Engineered	0.2594	0.5203		0	0	Soil	5.34363e-61	2.36861e-106	depleted	2.13519e-09
6081	no	cellular aldehyde metabolic process	8.17	BP	Engineered	0.0657	0.2453	Marine	0.000242483	0.000484966	Freshwater	3.03875e-37	1.15031e-46	depleted	2.59328e-08
15985	no	energy coupled proton transport, down electrochemical gradient	7.93	BP	Engineered	0.198	0.3462	Marine	0.000242483	0.000242483	Soil	1.73129e-57	3.04706e-107	depleted	4.70956e-08
9145	no	purine nucleoside triphosphate biosynthetic process	7.77	BP	Engineered	0.1217	0.2484		0	0	Soil	4.61947e-49	5.56743e-112	depleted	1.16881e-06
6099	no	tricarboxylic acid cycle	7.75	BP	Engineered	0.0605	0.1959		0	0	Marine	1.21462e-83	1.0778e-85	depleted	6.66834e-14
8299	no	isoprenoid biosynthetic process	7.74	BP	Engineered	0.0317	0.1829		0	0	Human	4.78106e-50	1.20426e-78	depleted	8.13538e-26
6417	no	regulation of translation	7.62	BP	Engineered	0.002	0.0833	Soil	0.000242483	0.000242483	Human	1.6236e-94	2.25352e-127	depleted	4.07155e-26
32268	no	regulation of cellular protein metabolic process	7.56	BP	Engineered	0.0025	0.0683	Soil	0.000242483	0.000242483	Human	2.65697e-93	4.3171e-128	depleted	1.4797e-25
46903	no	secretion	7.24	BP	Engineered	0.0037	0.0329		0	0	Human	6.39636e-41	2.08229e-164	enriched	3.17206e-22
9142	no	nucleoside triphosphate biosynthetic process	7.21	BP	Engineered	0.1405	0.2503	Thermal springs	8.67362e-19	0.000242483	Soil	5.08364e-67	6.50464e-137	depleted	7.61321e-06
6023	no	aminoglycan biosynthetic process	7.05	BP	Engineered	0.0764	0.4194		0	0	Human	7.06723e-54	4.13551e-256	depleted	0.023982
6024	no	glycosaminoglycan biosynthetic process	7.05	BP	Engineered	0.0764	0.4194	Marine	0.000242483	0.000484966	Human	7.06723e-54	4.13551e-256	depleted	0.023982
9252	no	peptidoglycan biosynthetic process	7.05	BP	Engineered	0.0764	0.4194	Marine	0.000242483	0.000242483	Human	7.06723e-54	4.13551e-256	depleted	0.023982
6220	no	pyrimidine nucleotide metabolic process	7.04	BP	Engineered	0.0706	0.1271	Freshwater	0.000242483	0.000242483	Soil	9.11567e-137	1.65014e-151	depleted	2.2185e-10
44038	no	cell wall macromolecule biosynthetic process	7.01	BP	Engineered	0.0663	0.3632		0	0	Human	7.06723e-54	4.13551e-256	depleted	0.023982
9273	no	peptidoglycan-based cell wall biogenesis	7	BP	Engineered	0.0634	0.3474		0	0	Human	7.06723e-54	4.13551e-256	depleted	0.023982
42546	no	cell wall biogenesis	7	BP	Engineered	0.0606	0.3331	Thermal springs	0.000242483	0.000242483	Human	7.06723e-54	4.13551e-256	depleted	0.023982
8360	no	regulation of cell shape	6.99	BP	Engineered	0.0529	0.2144	Marine	0.000242483	0.000484966	Human	6.94202e-89	2.24614e-251		0.604555
22604	no	regulation of cell morphogenesis	6.99	BP	Engineered	0.0529	0.2144	Marine	0.000727449	0.000727449	Human	6.94202e-89	2.24614e-251		0.604555
22603	no	regulation of anatomical structure morphogenesis	6.97	BP	Engineered	0.0501	0.2034		0	0	Human	6.94202e-89	2.24614e-251		0.604555
50793	no	regulation of developmental process	6.94	BP	Engineered	0.0486	0.1981	Marine	0.000242483	0.000484966	Human	8.38212e-89	3.67007e-260		0.662934
902	no	cell morphogenesis	6.87	BP	Engineered	0.0709	0.2474		0	0	Human	4.11639e-98	1.85267e-243		0.894047
8654	no	phospholipid biosynthetic process	6.74	BP	Engineered	0.0079	0.1374		0	0	Soil	9.87691e-61	7.0888e-105	depleted	0.000501295
9653	no	anatomical structure morphogenesis	6.74	BP	Engineered	0.0404	0.1425	Marine	0.000727449	0.000969932	Human	4.95862e-97	3.74714e-248		0.832648
48869	no	cellular developmental process	6.74	BP	Engineered	0.0404	0.1425	Soil	0.000242483	0.000484966	Human	4.95862e-97	3.74714e-248		0.832648
51128	no	regulation of cellular component organization	6.68	BP	Engineered	0.0482	0.1503	Marine	0.000969932	0.000969932	Human	7.86748e-105	1.65857e-262		0.596909
51649	no	establishment of localization in cell	6.66	BP	Engineered	0.0092	0.0476		0	0	Soil	2.52448e-54	1.35975e-73		0.297516
22613	no	ribonucleoprotein complex biogenesis	6.62	BP	Engineered	0.0052	0.0833	Plants	0.000242483	0.000484966	Human	2.79525e-224	1.39194e-282	enriched	0.0165155
42254	no	ribosome biogenesis	6.62	BP	Engineered	0.0052	0.0833	Soil	0.000242483	0.000484966	Human	2.79525e-224	1.39194e-282	enriched	0.0165155
45333	no	cellular respiration	6.62	BP	Engineered	0.0288	0.152	Freshwater	0.000727449	0.000969932	Human	5.5023e-94	1.83333e-213	depleted	5.86974e-07
32502	no	developmental process	6.59	BP	Engineered	0.0286	0.1039	Marine	0.000242483	0.000484966	Human	7.87711e-98	2.4993e-260		0.596909
42451	no	purine nucleoside biosynthetic process	6.55	BP	Engineered	0.0567	0.1574		0	0	Soil	1.70498e-100	3.99709e-148	depleted	2.08777e-10
46129	no	purine ribonucleoside biosynthetic process	6.55	BP	Engineered	0.0567	0.1574		0	0	Soil	1.70498e-100	3.99709e-148	depleted	2.08777e-10
30203	no	glycosaminoglycan metabolic process	6.47	BP	Engineered	0.0281	0.1217		0	0	Human	1.14519e-80	6.2478e-293		0.942295
46942	no	carboxylic acid transport	6.47	BP	Engineered	0.005	0.0501	Plants	0.000242483	0.000242483	Human	3.3973e-57	6.54008e-178	depleted	4.06041e-09
8643	no	carbohydrate transport	6.46	BP	Engineered	0.0079	0.1754	Marine	0.000242483	0.000969932	Human	9.82752e-82	0	enriched	0.0173249
6022	no	aminoglycan metabolic process	6.43	BP	Engineered	0.0268	0.1137	Marine	0.000484966	0.000969932	Human	2.78415e-82	6.37845e-286		0.530701
15711	no	organic anion transport	6.42	BP	Engineered	0.0122	0.0533	Freshwater	0.000242483	0.000727449	Human	2.65585e-59	4.07901e-189	depleted	4.44649e-09
15980	no	energy derivation by oxidation of organic compounds	6.41	BP	Engineered	0.0181	0.1312		0	0	Human	1.74234e-58	7.86613e-185	depleted	2.57271e-12
71554	no	cell wall organization or biogenesis	6.41	BP	Engineered	0.0194	0.0835	Freshwater	0.000242483	0.000484966	Human	2.1244e-61	2.06163e-223		0.438692
16052	no	carbohydrate catabolic process	6.28	BP	Engineered	0.0083	0.0727	Plants	0.000242483	0.000242483	Human	1.96337e-29	1.99125e-177	depleted	3.54818e-21
51301	no	cell division	6.27	BP	Engineered	0.001	0.068	Plants	0.00193986	0.00218235	Human	9.44395e-71	7.80759e-282		0.534966
9152	no	purine ribonucleotide biosynthetic process	6.11	BP	Engineered	0.0926	0.2497	Marine	0.000727449	0.000727449	Soil	4.82305e-107	1.62718e-165	depleted	6.42986e-16
8033	no	tRNA processing	6.1	BP	Engineered	0.0041	0.0915	Soil	0.000242483	0.000484966	Human	5.46383e-211	1.86284e-217		0.514066
6164	no	purine nucleotide biosynthetic process	6.04	BP	Engineered	0.1028	0.2454		0	0	Soil	4.67042e-111	5.8203e-169	depleted	4.81517e-15
5996	no	monosaccharide metabolic process	5.99	BP	Engineered	0.0246	0.1155	Plants	8.67362e-19	0.000242483	Human	1.36206e-73	2.53392e-257	depleted	8.31001e-15
9124	no	nucleoside monophosphate biosynthetic process	5.89	BP	Engineered	0.0488	0.2407	Soil	0.000484966	0.000484966	Soil	2.92624e-114	1.28009e-187	depleted	6.803e-21
42455	no	ribonucleoside biosynthetic process	5.82	BP	Engineered	0.073	0.1939	Marine	0.000484966	0.000484966	Soil	2.90974e-124	1.0351e-189	depleted	2.10699e-11
32787	no	monocarboxylic acid metabolic process	5.76	BP	Engineered	0.0003	0.079	Freshwater	0.000727449	0.000969932	Human	4.1933e-73	5.43242e-96		0.415223
6091	no	generation of precursor metabolites and energy	5.71	BP	Engineered	0.0032	0.1206		0	0	Human	2.00956e-67	3.67386e-89	depleted	3.18237e-15
9260	no	ribonucleotide biosynthetic process	5.67	BP	Engineered	0.0652	0.2524		0	0	Soil	1.84869e-127	3.25017e-177	depleted	2.01481e-19
65008	no	regulation of biological quality	5.63	BP	Engineered	0.0077	0.0733	Marine	0.000242483	0.000242483	Human	6.83356e-174	8.42894e-227	depleted	0.00411015
8610	no	lipid biosynthetic process	5.51	BP	Engineered	0.0004	0.1042	Marine	0.000242483	0.000484966	Soil	4.59368e-55	8.03295e-96	depleted	0.0210838
6812	no	cation transport	5.46	BP	Engineered	0.0281	0.1315	Marine	0.000242483	0.000727449	Human	1.68432e-163	5.19868e-191		0.24491
9108	no	coenzyme biosynthetic process	5.46	BP	Engineered	0.0054	0.1045	Thermal springs	0.000242483	0.000242483	Soil	2.11639e-33	1.05518e-47	depleted	0.00114612
44255	no	cellular lipid metabolic process	5.3	BP	Engineered	0.0094	0.1017	Freshwater	0.000484966	0.000484966	Soil	8.22495e-52	1.34127e-90	depleted	0.000939451
6629	no	lipid metabolic process	5.09	BP	Engineered	0.0058	0.0859		0	0	Soil	3.23314e-58	6.82466e-65	depleted	0.000550699
6732	no	coenzyme metabolic process	5.09	BP	Engineered	0.0075	0.1066		0	0	Plants	1.03336e-27	8.46056e-30	depleted	1.32658e-11
44085	no	cellular component biogenesis	5.05	BP	Engineered	0.0128	0.1081	Freshwater	0.000242483	0.000484966	Human	2.23451e-167	4.57397e-188		0.544923
16043	no	cellular component organization	5.01	BP	Engineered	0.0022	0.0912		0	0	Soil	1.23402e-163	1.63781e-190		0.165014
9165	no	nucleotide biosynthetic process	4.88	BP	Engineered	0.0274	0.1601	Marine	0.000242483	0.000727449	Soil	2.51817e-67	4.25254e-147	depleted	4.74039e-24
46034	no	ATP metabolic process	4.75	BP	Engineered	0.0351	0.1077	Marine	0.000242483	0.000242483	Human	1.18745e-28	1.94398e-269	depleted	1.45128e-10
51186	no	cofactor metabolic process	4.73	BP	Engineered	0.0052	0.124	Soil	0.000242483	0.000484966	Soil	1.26109e-34	6.58122e-48	depleted	2.53196e-11
6811	no	ion transport	4.63	BP	Engineered	0.0205	0.1273	Marine	0.000242483	0.000484966	Human	5.71093e-79	9.8643e-222		0.465566
6152	no	purine nucleoside catabolic process	4.62	BP	Engineered	0.003	0.0754		0	0	Human	2.8263e-26	3.06298e-283	depleted	1.38348e-18
9146	no	purine nucleoside triphosphate catabolic process	4.62	BP	Engineered	0.003	0.0754	Freshwater	0.000242483	0.000242483	Human	2.8263e-26	3.06298e-283	depleted	1.38348e-18
9154	no	purine ribonucleotide catabolic process	4.62	BP	Engineered	0.0036	0.0756	Freshwater	0.000484966	0.000727449	Human	2.5401e-26	3.9925e-283	depleted	1.4935e-18
9203	no	ribonucleoside triphosphate catabolic process	4.62	BP	Engineered	0.003	0.0754	Soil	0.000242483	0.000242483	Human	2.8263e-26	3.06298e-283	depleted	1.38348e-18
9207	no	purine ribonucleoside triphosphate catabolic process	4.62	BP	Engineered	0.003	0.0754	Freshwater	0.000484966	0.000727449	Human	2.8263e-26	3.06298e-283	depleted	1.38348e-18
9261	no	ribonucleotide catabolic process	4.62	BP	Engineered	0.0036	0.0756	Freshwater	0.000242483	0.000484966	Human	2.5401e-26	3.9925e-283	depleted	1.4935e-18
46130	no	purine ribonucleoside catabolic process	4.62	BP	Engineered	0.003	0.0754		0	0	Human	2.8263e-26	3.06298e-283	depleted	1.38348e-18
42454	no	ribonucleoside catabolic process	4.61	BP	Engineered	0.0024	0.0751	Freshwater	0.000242483	0.000727449	Human	5.41624e-27	8.25254e-286	depleted	3.92043e-18
6195	no	purine nucleotide catabolic process	4.6	BP	Engineered	0.005	0.0762		0	0	Human	2.06578e-26	5.12283e-283	depleted	1.67039e-18
9143	no	nucleoside triphosphate catabolic process	4.6	BP	Engineered	0.0024	0.0757	Freshwater	0.000242483	0.000242483	Human	3.17931e-28	1.60341e-286	depleted	1.4456e-18
9164	no	nucleoside catabolic process	4.6	BP	Engineered	0.0021	0.075	Plants	0.000242483	0.000242483	Human	2.61146e-28	1.62465e-289	depleted	2.09153e-17
9167	no	purine ribonucleoside monophosphate metabolic process	4.49	BP	Engineered	0.037	0.1165	Freshwater	0.000242483	0.000484966	Human	8.41561e-65	5.48292e-284	depleted	3.43114e-18
46434	no	organophosphate catabolic process	4.49	BP	Engineered	0.0056	0.0876	Freshwater	0.000242483	0.000242483	Human	1.82536e-35	2.74345e-298	depleted	8.76252e-15
9144	no	purine nucleoside triphosphate metabolic process	4.46	BP	Engineered	0.0221	0.1089		0	0	Human	7.6971e-47	6.56648e-242	depleted	4.60439e-19
9199	no	ribonucleoside triphosphate metabolic process	4.42	BP	Engineered	0.0196	0.1084	Freshwater	0.000484966	0.000484966	Human	4.99437e-52	6.61435e-247	depleted	4.26425e-19
9161	no	ribonucleoside monophosphate metabolic process	4.36	BP	Engineered	0.0345	0.1279	Soil	8.67362e-19	0.000242483	Human	1.1452e-82	1.09241e-291	depleted	4.70473e-22
44270	no	cellular nitrogen compound catabolic process	4.34	BP	Engineered	0.0037	0.0832		0	0	Human	1.52704e-44	4.77939e-300	depleted	1.97817e-12
46700	no	heterocycle catabolic process	4.34	BP	Engineered	0.0048	0.0854	Freshwater	0.000242483	0.000242483	Human	1.52092e-42	2.51516e-299	depleted	1.65063e-12
9123	no	nucleoside monophosphate metabolic process	4.32	BP	Engineered	0.0333	0.1262		0	0	Human	1.15101e-92	9.73066e-291	depleted	6.09197e-22
19439	no	aromatic compound catabolic process	4.31	BP	Engineered	0.0035	0.0803	Soil	0.000242483	0.000242483	Human	6.29459e-41	2.87821e-293	depleted	1.41508e-13
46128	no	purine ribonucleoside metabolic process	4.2	BP	Engineered	0.0154	0.1144	Plants	0.000242483	0.000242483	Human	3.95328e-78	3.07009e-262	depleted	1.84332e-21
42278	no	purine nucleoside metabolic process	4.19	BP	Engineered	0.0157	0.115	Marine	0.000242483	0.000242483	Human	5.70863e-79	4.94459e-265	depleted	1.37588e-20
9150	no	purine ribonucleotide metabolic process	4.15	BP	Engineered	0.0217	0.1265		0	0	Human	4.20441e-87	2.18028e-269	depleted	1.24207e-25
5975	no	carbohydrate metabolic process	4.13	BP	Engineered	0.0012	0.156	Human	0.000242483	0.000242483	Human	1.59193e-45	1.42097e-295	depleted	0.0111216
6163	no	purine nucleotide metabolic process	4.1	BP	Engineered	0.0216	0.1286	Soil	0.000242483	0.000242483	Human	1.40256e-92	7.49823e-274	depleted	1.4926e-24
9119	no	ribonucleoside metabolic process	4.02	BP	Engineered	0.0169	0.1252	Marine	0.000242483	0.000242483	Human	8.82528e-110	1.82609e-277	depleted	3.8542e-21
9259	no	ribonucleotide metabolic process	4.02	BP	Engineered	0.014	0.14	Marine	0.000242483	0.000242483	Human	3.21753e-102	6.57984e-275	depleted	4.23815e-27
44248	no	cellular catabolic process	3.96	BP	Engineered	0.0028	0.0949	Engineered	0.000242483	0.000242483	Human	2.7956e-56	1.14924e-256	depleted	5.67933e-19
9116	no	nucleoside metabolic process	3.94	BP	Engineered	0.0129	0.1271	Plants	0.000242483	0.000242483	Human	6.37951e-121	2.13361e-286	depleted	5.32383e-18
9056	no	catabolic process	3.63	BP	Engineered	0.0082	0.1171	Freshwater	0.000242483	0.000242483	Human	6.18167e-59	2.30902e-287	depleted	2.02322e-20
6753	no	nucleoside phosphate metabolic process	3.55	BP	Engineered	0.01	0.1505	Freshwater	0.000484966	0.000484966	Human	1.33713e-113	7.45275e-257	depleted	5.78716e-37
9117	no	nucleotide metabolic process	3.55	BP	Engineered	0.0099	0.1515	Soil	8.67362e-19	0.000242483	Human	2.01016e-113	9.49473e-257	depleted	4.37607e-37
55086	no	nucleobase-containing small molecule metabolic process	3.4	BP	Engineered	0.0173	0.1646	Plants	0.000242483	0.000242483	Human	9.54144e-138	1.13367e-266	depleted	4.59701e-30
19538	no	protein metabolic process	3.3	BP	Engineered	0.0006	0.2008	Engineered	0.000242483	0.000242483	Soil	4.17418e-48	7.37537e-75	depleted	1.92814e-06
19637	no	organophosphate metabolic process	3.24	BP	Engineered	0.0122	0.19	Human	0.000242483	0.000242483	Human	5.02212e-131	1.52839e-249	depleted	8.5694e-37
55114	no	oxidation-reduction process	2.98	BP	Engineered	0.0148	0.2026	Freshwater	8.67362e-19	0.000242483	Human	8.29359e-111	0	depleted	2.45665e-25
34654	no	nucleobase-containing compound biosynthetic process	2.97	BP	Engineered	0.0032	0.0989		0	0	Marine	1.52976e-44	2.07503e-51	enriched	0.00159212
6796	no	phosphate-containing compound metabolic process	2.77	BP	Engineered	0.0013	0.1883	Engineered	0.000242483	0.000484966	Human	3.16954e-63	8.96224e-260	depleted	1.07137e-27
6793	no	phosphorus metabolic process	2.75	BP	Engineered	0.0022	0.196	Engineered	3.46945e-18	0.000484966	Human	9.94127e-62	4.76186e-257	depleted	9.60878e-26
6810	no	transport	2.74	BP	Engineered	0.0139	0.1845	Engineered	0.000242483	0.000484966	Human	7.23926e-43	2.32542e-228	depleted	4.24477e-05
51234	no	establishment of localization	2.73	BP	Engineered	0.0153	0.1861	Engineered	0.000242483	0.000484966	Human	3.99401e-43	2.35218e-222	depleted	6.05703e-05
19438	no	aromatic compound biosynthetic process	2.69	BP	Engineered	0.0031	0.1457	Plants	1.73472e-18	0.000484966	Plants	2.83552e-17	1.48142e-28	depleted	0.0203385
51179	no	localization	2.69	BP	Engineered	0.0117	0.1986	Freshwater	0.000242483	0.000484966	Human	3.45321e-40	5.65094e-187	depleted	0.00217627
44271	no	cellular nitrogen compound biosynthetic process	2.67	BP	Engineered	0.0047	0.145	Plants	1.73472e-18	0.000484966	Plants	2.50495e-26	5.54275e-36		0.0905649
18130	no	heterocycle biosynthetic process	2.63	BP	Engineered	0.0042	0.1537	Freshwater	0.000242483	0.000727449	Plants	1.89219e-24	1.29221e-27	depleted	0.0366672
44260	no	cellular macromolecule metabolic process	1.93	BP	Engineered	0.0006	0.2563	Engineered	3.46945e-18	0.000242483	Human	3.84301e-18	4.65679e-124	depleted	0.000719745
6139	no	nucleobase-containing compound metabolic process	1.87	BP	Engineered	0.0032	0.2595	Marine	0.000727449	0.000727449	Human	1.33027e-60	1.88836e-278	depleted	6.03773e-10
44249	no	cellular biosynthetic process	1.82	BP	Engineered	0.0005	0.2991		0	0	Soil	8.25733e-48	5.28797e-122	depleted	1.28493e-13
43170	no	macromolecule metabolic process	1.76	BP	Engineered	0.0011	0.2964		0	0	Human	2.14212e-16	1.01409e-123	depleted	0.00584599
6725	no	cellular aromatic compound metabolic process	1.7	BP	Engineered	0.0015	0.3028		0	0	Human	1.21511e-57	2.5776e-277	depleted	7.52456e-15
34641	no	cellular nitrogen compound metabolic process	1.69	BP	Engineered	0.0023	0.3059		0	0	Human	8.01774e-57	2.69621e-282	depleted	7.8885e-14
46483	no	heterocycle metabolic process	1.69	BP	Engineered	0.001	0.3051	Plants	0.000242483	0.000484966	Human	1.96682e-59	4.55799e-279	depleted	4.77477e-14
6807	no	nitrogen compound metabolic process	1.47	BP	Engineered	0.0013	0.3698	Engineered	0.000242483	0.000484966	Human	7.60046e-58	2.26332e-256	depleted	4.72229e-22
9987	no	cellular process	0.79	BP	Engineered	0.0011	0.5475	Engineered	3.46945e-18	0.000242483	Human	2.28543e-89	5.05837e-197	depleted	2.06044e-17
8851	no	ethanolamine ammonia-lyase activity	12.26	MF	Engineered	0.0407	0.4401		0	0	Freshwater	1.83588e-19	2.71119e-45		0.481254
16647	no	oxidoreductase activity, acting on the CH-NH group of donors, oxygen as acceptor	11.86	MF	Engineered	0.0208	0.3977	Marine	0.00121242	0.0014549	Marine	1.24043e-138	6.58244e-222	depleted	0.0044577
3935	no	GTP cyclohydrolase II activity	10.88	MF	Engineered	0.0857	0.2514		0	0	Freshwater	1.10802e-33	6.73107e-47	depleted	2.20396e-11
4774	no	succinate-CoA ligase activity	10.53	MF	Engineered	0.0023	0.7832	Freshwater	0.000484966	0.000484966	Human	5.25827e-120	7.88438e-183		0.113602
4775	no	succinate-CoA ligase (ADP-forming) activity	10.53	MF	Engineered	0.0023	0.7832	Marine	0.000242483	0.000484966	Human	5.25827e-120	7.88438e-183		0.113602
16405	no	CoA-ligase activity	9.62	MF	Engineered	0.0057	0.458		0	0	Human	5.25827e-120	7.88438e-183		0.113602
51183	no	vitamin transporter activity	9.21	MF	Engineered	0.0417	0.2347		0	0	Soil	6.23623e-123	1.74672e-135		0.340102
16675	no	oxidoreductase activity, acting on a heme group of donors	9.09	MF	Engineered	0.0525	0.1947		0	0	Human	1.69281e-40	4.9176e-237		0.525024
16676	no	oxidoreductase activity, acting on a heme group of donors, oxygen as acceptor	9.09	MF	Engineered	0.0525	0.1947	Marine	0.000484966	0.000727449	Human	1.69281e-40	4.9176e-237		0.525024
15079	no	potassium ion transmembrane transporter activity	9.08	MF	Engineered	0.0057	0.2807	Marine	0.000242483	0.000242483	Human	2.54005e-30	9.19903e-79	depleted	0.000214696
30151	no	molybdenum ion binding	8.65	MF	Engineered	0.0098	0.0235		0	0	Human	1.40335e-27	6.47573e-177	depleted	0.00082219
46933	no	proton-transporting ATP synthase activity, rotational mechanism	8.14	MF	Engineered	0.2375	0.466	Soil	0.000242483	0.000484966	Soil	5.34363e-61	2.36861e-106	depleted	2.13519e-09
16638	no	oxidoreductase activity, acting on the CH-NH2 group of donors	8.04	MF	Engineered	0.0044	0.075	Freshwater	0.000242483	0.000242483	Human	6.52664e-169	3.68783e-207	depleted	1.20226e-05
16645	no	oxidoreductase activity, acting on the CH-NH group of donors	7.86	MF	Engineered	0.0276	0.071	Freshwater	0.000242483	0.000727449	Soil	9.67555e-17	1.74488e-31		0.828863
5351	no	sugar:hydrogen symporter activity	7.65	MF	Engineered	0.027	0.1926	Freshwater	8.67362e-19	0.000242483	Human	1.26948e-69	0		0.612359
5402	no	cation:sugar symporter activity	7.65	MF	Engineered	0.027	0.1926		0	0	Human	1.26948e-69	0		0.612359
15295	no	solute:hydrogen symporter activity	7.61	MF	Engineered	0.027	0.1926	Marine	0.000242483	0.000242483	Human	1.26948e-69	0		0.612359
15171	no	amino acid transmembrane transporter activity	7.58	MF	Engineered	0.0595	0.125	Human	0.000242483	0.000242483	Human	3.51929e-66	2.01722e-297	depleted	0.0148337
51119	no	sugar transmembrane transporter activity	7.37	MF	Engineered	0.0211	0.1559	Freshwater	0.000242483	0.000727449	Human	1.76557e-75	6.2592e-305		0.686599
19829	no	cation-transporting ATPase activity	7.18	MF	Engineered	0.0772	0.3131		0	0	Human	1.38025e-66	1.74993e-101		0.771848
15294	no	solute:cation symporter activity	6.95	MF	Engineered	0.0091	0.1604	Freshwater	0.000969932	0.0014549	Human	6.82224e-132	0	enriched	0.000472213
15293	no	symporter activity	6.84	MF	Engineered	0.0068	0.1535	Freshwater	0.000727449	0.00169738	Human	1.92321e-165	0	enriched	1.96019e-05
15144	no	carbohydrate transmembrane transporter activity	6.83	MF	Engineered	0.0078	0.1501	Freshwater	0.000484966	0.000484966	Human	2.57249e-69	0	enriched	0.00468092
42625	no	ATPase activity, coupled to transmembrane movement of ions	6.77	MF	Engineered	0.0605	0.2764	Freshwater	0.000484966	0.000484966	Human	1.16278e-45	7.11013e-86		0.969978
8757	no	S-adenosylmethionine-dependent methyltransferase activity	6.59	MF	Engineered	0.001	0.0459	Soil	0.000242483	0.00121242	Soil	4.22098e-112	1.04208e-158	enriched	1.04268e-05
9055	no	electron carrier activity	6.2	MF	Engineered	0.0241	0.0814		0	0	Human	3.29692e-103	0		0.182091
15077	no	monovalent inorganic cation transmembrane transporter activity	6.16	MF	Engineered	0.0401	0.1526		0	0	Soil	3.58385e-66	6.67596e-73	depleted	3.07248e-09
16835	no	carbon-oxygen lyase activity	6.04	MF	Engineered	0.0081	0.0561	Freshwater	0.000484966	0.000727449	Marine	1.81399e-43	8.65374e-57	depleted	2.3269e-30
5506	no	iron ion binding	6.03	MF	Engineered	0.0106	0.0784	Freshwater	0.000242483	0.000484966	Human	2.38039e-65	1.39194e-282	depleted	0.0187759
22890	no	inorganic cation transmembrane transporter activity	5.73	MF	Engineered	0.0191	0.1198		0	0	Soil	6.69533e-46	4.03847e-91	depleted	0.000150747
15405	no	P-P-bond-hydrolysis-driven transmembrane transporter activity	5.61	MF	Engineered	0.027	0.1255		0	0	Human	7.27559e-89	3.30432e-260		0.0828733
51540	no	metal cluster binding	5.13	MF	Engineered	0.026	0.1548	Marine	0.000484966	0.000727449	Human	1.08015e-66	1.13029e-175		0.716053
42623	no	ATPase activity, coupled	5.09	MF	Engineered	0.0386	0.1451		0	0	Human	3.40054e-136	4.06101e-287	depleted	1.34559e-13
15075	no	ion transmembrane transporter activity	4.65	MF	Engineered	0.0354	0.151		0	0	Human	2.28375e-72	1.80449e-200		0.363206
46914	no	transition metal ion binding	4.24	MF	Engineered	0.0051	0.0955	Freshwater	0.000484966	0.000727449	Human	1.2006e-84	2.87223e-173	depleted	1.45429e-20
22892	no	substrate-specific transporter activity	4.22	MF	Engineered	0.0198	0.1251		0	0	Human	1.2006e-84	6.88318e-188		0.307334
16887	no	ATPase activity	4.19	MF	Engineered	0.0182	0.1268	Freshwater	0.000242483	0.000242483	Human	1.78583e-71	0	depleted	9.35177e-12
17111	no	nucleoside-triphosphatase activity	3.64	MF	Engineered	0.0066	0.1534	Freshwater	0.000727449	0.000969932	Human	2.3924e-84	1.60687e-262	depleted	4.66634e-11
16462	no	pyrophosphatase activity	3.57	MF	Engineered	0.0082	0.1586	Freshwater	0.000484966	0.000727449	Human	5.59579e-91	1.56688e-257	depleted	1.61262e-11
16817	no	hydrolase activity, acting on acid anhydrides	3.56	MF	Engineered	0.0078	0.157	Freshwater	0.000242483	0.000484966	Human	2.51709e-92	2.62714e-257	depleted	7.4205e-11
16818	no	hydrolase activity, acting on acid anhydrides, in phosphorus-containing anhydrides	3.56	MF	Engineered	0.0086	0.1575	Freshwater	0.000727449	0.000727449	Human	7.39112e-92	2.27843e-257	depleted	3.39477e-11
5215	no	transporter activity	3.15	MF	Engineered	0.0185	0.1561	Marine	8.67362e-19	0.000242483	Human	1.35468e-43	5.08891e-260	depleted	0.000112974
16491	no	oxidoreductase activity	3.03	MF	Engineered	0.0108	0.183	Engineered	0.00121242	0.00169738	Human	7.00038e-107	0	depleted	4.61374e-24
46872	no	metal ion binding	3.02	MF	Engineered	0.0139	0.1942		0	0	Marine	8.81008e-78	4.24207e-86	depleted	1.45707e-18
43169	no	cation binding	2.98	MF	Engineered	0.0147	0.1979	Engineered	3.46945e-18	0.000242483	Marine	5.83316e-70	5.57784e-70	depleted	2.7352e-22
5524	no	ATP binding	2.83	MF	Engineered	0.0012	0.2042	Engineered	3.46945e-18	0.000242483	Human	1.14827e-90	3.11744e-262	depleted	6.48623e-21
32559	no	adenyl ribonucleotide binding	2.83	MF	Engineered	0.0012	0.204		0	0	Human	1.14827e-90	3.11744e-262	depleted	6.48623e-21
3676	no	nucleic acid binding	2.38	MF	Engineered	0.0009	0.1866	Thermal springs	0.000242483	0.000242483	Human	1.27046e-44	1.4754e-166	depleted	0.0392028
16787	no	hydrolase activity	2.21	MF	Engineered	0.0054	0.2879	Engineered	3.46945e-18	0.000242483	Human	1.02609e-77	0		0.493204
5488	no	binding	1.03	MF	Engineered	0.0001	0.4793	Engineered	3.46945e-18	0.000484966	Human	6.79075e-28	1.40555e-93	depleted	7.93578e-28
15935	no	small ribosomal subunit	8.25	CC	Engineered	0.0403	0.4828	Marine	0.000242483	0.000242483	Soil	6.32767e-49	8.19464e-64		0.996519
45259	no	proton-transporting ATP synthase complex	8.04	CC	Engineered	0.0951	0.2183	Freshwater	0.000242483	0.000242483	Soil	3.42849e-42	3.42759e-83	depleted	4.48386e-12
16469	no	proton-transporting two-sector ATPase complex	7.91	CC	Engineered	0.1425	0.2759		0	0	Soil	1.48464e-58	1.35831e-111	depleted	1.40298e-07
19867	no	outer membrane	6.41	CC	Engineered	0.0001	0.0436	Soil	8.67362e-19	0.000242483	Soil	2.89691e-31	3.40432e-77	enriched	7.65227e-07
43234	no	protein complex	5.27	CC	Engineered	0.01	0.0718		0	0	Soil	4.04527e-81	1.20069e-158	depleted	4.80627e-10
44444	no	cytoplasmic part	4.83	CC	Engineered	0.0007	0.2035		0	0	Soil	4.83495e-62	4.79393e-113		0.710114
5886	no	plasma membrane	3.7	CC	Engineered	0.0157	0.1314	Engineered	3.46945e-18	0.000484966	Human	1.18247e-54	1.54539e-203	depleted	9.08406e-11
16021	no	integral component of membrane	2.95	CC	Engineered	0.0073	0.1876	Engineered	3.46945e-18	0.000242483	Human	1.27035e-54	3.24946e-166		0.459232
31224	no	intrinsic component of membrane	2.94	CC	Engineered	0.0066	0.1868	Marine	0.000242483	0.000484966	Human	6.80024e-54	2.78497e-169		0.479304
44425	no	membrane part	2.87	CC	Engineered	0.0059	0.1935	Soil	0.000484966	0.000484966	Human	1.62368e-56	2.85436e-176		0.837238
5737	no	cytoplasm	2.72	CC	Engineered	0.0113	0.3201	Marine	1.73472e-18	0.000242483	Soil	4.57709e-79	6.76693e-161	depleted	2.90475e-12
44424	no	intracellular part	2.57	CC	Engineered	0.0072	0.3241	Soil	0.000242483	0.000484966	Soil	6.69722e-67	9.63316e-181	depleted	1.731e-08
5622	no	intracellular	2.48	CC	Engineered	0.0074	0.3052	Marine	0.000242483	0.000484966	Soil	1.70041e-65	2.85285e-182	depleted	6.64685e-07
16020	no	membrane	2.27	CC	Engineered	0.0124	0.2664	Engineered	3.46945e-18	0.000484966	Human	8.55941e-61	2.69255e-198	enriched	0.00246418
5623	no	cell	1.89	CC	Engineered	0.0055	0.3425	Engineered	0.000242483	0.000484966	Soil	3.26341e-70	6.38838e-135	depleted	1.90943e-12
44464	no	cell part	1.89	CC	Engineered	0.0055	0.3425	Marine	0.000242483	0.000484966	Soil	3.26341e-70	6.38838e-135	depleted	1.90943e-12
6063	no	uronic acid metabolic process	11.63	BP	Human	0.3874	0.7803		0	0	Engineered	4.59174e-19	5.71239e-22	depleted	0.0211139
6064	no	glucuronate catabolic process	11.63	BP	Human	0.3874	0.7803	Engineered	0.000242483	0.000242483	Engineered	4.59174e-19	5.71239e-22	depleted	0.0211139
19585	no	glucuronate metabolic process	11.63	BP	Human	0.3874	0.7803	Marine	0.000242483	0.000242483	Engineered	4.59174e-19	5.71239e-22	depleted	0.0211139
15675	no	nickel cation transport	11.27	BP	Human	0.0118	0.0259		0	0	Soil	2.43974e-17	4.51658e-33	depleted	7.38597e-13
6824	no	cobalt ion transport	10.66	BP	Human	0.0117	0.0206	Freshwater	0.000242483	0.000242483	Marine	6.82382e-25	7.38076e-33		0.0538227
19627	no	urea metabolic process	10.54	BP	Human	0.0032	0.4443	Engineered	3.46945e-18	0.000242483	Thermal springs	3.42034e-39	2.84458e-41	depleted	0.000172394
5991	no	trehalose metabolic process	10.36	BP	Human	0.0121	0.0408	Plants	0.000969932	0.0014549	Soil	2.6957e-75	4.96305e-79	depleted	2.6962e-75
6426	no	glycyl-tRNA aminoacylation	10.34	BP	Human	0.1027	0.1141		0	0	Soil	3.9257e-30	7.96995e-92	enriched	3.9257e-30
5984	no	disaccharide metabolic process	9.7	BP	Human	0.0058	0.0268	Plants	0.000242483	0.000484966	Soil	1.27569e-42	1.1532e-70	depleted	7.17582e-31
9250	no	glucan biosynthetic process	9.52	BP	Human	0.0217	0.1441	Engineered	3.46945e-18	0.000242483	Marine	1.89167e-78	2.33487e-104	enriched	1.89167e-78
6546	no	glycine catabolic process	9.31	BP	Human	0.0117	0.2141	Marine	0.000484966	0.000727449	Marine	2.73235e-174	4.46346e-204	depleted	2.73235e-174
9071	no	serine family amino acid catabolic process	9.31	BP	Human	0.0117	0.2141		0	0	Marine	2.73235e-174	4.46346e-204	depleted	2.73235e-174
6782	no	protoporphyrinogen IX biosynthetic process	9.26	BP	Human	0.2893	0.4255	Engineered	0.000242483	0.000242483	Marine	1.94864e-71	1.43068e-77	depleted	9.76175e-67
46501	no	protoporphyrinogen IX metabolic process	9.26	BP	Human	0.2893	0.4255		0	0	Marine	1.94864e-71	1.43068e-77	depleted	9.76175e-67
15939	no	pantothenate metabolic process	9.19	BP	Human	0.0424	0.1271	Engineered	0.000242483	0.000484966	Soil	8.72055e-13	3.30315e-19	enriched	9.94517e-06
6560	no	proline metabolic process	9.02	BP	Human	0.1382	0.3447	Marine	0.000484966	0.000484966	Soil	1.75014e-59	6.51169e-76	enriched	0.00490659
6544	no	glycine metabolic process	8.59	BP	Human	0.0359	0.1664		0	0	Marine	3.06073e-124	1.85486e-180	depleted	3.06073e-124
6771	no	riboflavin metabolic process	8.52	BP	Human	0.0825	0.2343	Engineered	0.000242483	0.000242483	Soil	1.79606e-44	6.68966e-99	enriched	1.79606e-44
9231	no	riboflavin biosynthetic process	8.52	BP	Human	0.0825	0.2343	Freshwater	8.67362e-19	0.000242483	Soil	1.79606e-44	6.68966e-99	enriched	1.79606e-44
42726	no	flavin-containing compound metabolic process	8.52	BP	Human	0.0825	0.2343	Engineered	3.46945e-18	0.000242483	Soil	1.79606e-44	6.68966e-99	enriched	1.79606e-44
42727	no	flavin-containing compound biosynthetic process	8.52	BP	Human	0.0825	0.2343	Freshwater	0.000484966	0.000484966	Soil	1.79606e-44	6.68966e-99	enriched	1.79606e-44
9423	no	chorismate biosynthetic process	8.39	BP	Human	0.1105	0.3427		0	0	Soil	2.1658e-107	9.96761e-138	enriched	2.1658e-107
42168	no	heme metabolic process	8.35	BP	Human	0.0181	0.1429	Engineered	3.46945e-18	0.000242483	Marine	2.8975e-89	6.01148e-91	depleted	2.95761e-89
18208	no	peptidyl-proline modification	8.14	BP	Human	0.0041	0.0578	Soil	0.000242483	0.000727449	Soil	3.26531e-102	2.78976e-185	enriched	1.94294e-39
46417	no	chorismate metabolic process	8.14	BP	Human	0.0554	0.1741	Engineered	3.46945e-18	0.000242483	Soil	6.29877e-105	6.90302e-145	enriched	6.29877e-105
6526	no	arginine biosynthetic process	8.03	BP	Human	0.0022	0.3541	Freshwater	0.000727449	0.000727449	Freshwater	7.81586e-43	2.38068e-58		0.0687244
6098	no	pentose-phosphate shunt	7.98	BP	Human	0.0048	0.0305	Engineered	0.000242483	0.000727449	Engineered	1.55503e-40	1.44796e-53	depleted	3.13146e-16
6740	no	NADPH regeneration	7.97	BP	Human	0.005	0.0288	Engineered	0.000484966	0.000969932	Soil	2.54406e-54	1.29072e-63	depleted	2.8344e-28
9235	no	cobalamin metabolic process	7.97	BP	Human	0.0019	0.4567		0	0	Soil	1.83975e-61	3.18526e-86	enriched	1.83975e-61
9236	no	cobalamin biosynthetic process	7.97	BP	Human	0.0019	0.4567	Engineered	0.000242483	0.000242483	Soil	1.83975e-61	3.18526e-86	enriched	1.83975e-61
105	no	histidine biosynthetic process	7.93	BP	Human	0.1039	0.3638	Engineered	3.46945e-18	0.000242483	Soil	1.13901e-54	5.09242e-89	depleted	3.38453e-10
6576	no	cellular biogenic amine metabolic process	7.91	BP	Human	0.008	0.1745		0	0	Thermal springs	4.53406e-28	2.50577e-63	depleted	2.31909e-19
6189	no	'de novo' IMP biosynthetic process	7.87	BP	Human	0.0214	0.2572		0	0	Soil	3.35563e-85	1.44157e-103	enriched	3.35563e-85
6461	no	protein complex assembly	7.87	BP	Human	0.0131	0.0362	Engineered	1.73472e-18	0.000484966	Soil	1.58251e-58	3.69785e-99	enriched	0.00607683
70271	no	protein complex biogenesis	7.87	BP	Human	0.0131	0.0362	Freshwater	0.000242483	0.000484966	Soil	1.58251e-58	3.69785e-99	enriched	0.00607683
6188	no	IMP biosynthetic process	7.81	BP	Human	0.0199	0.2403		0	0	Soil	3.35563e-85	1.44157e-103	enriched	3.35563e-85
46040	no	IMP metabolic process	7.81	BP	Human	0.0199	0.2403	Engineered	0.000242483	0.000242483	Soil	3.35563e-85	1.44157e-103	enriched	3.35563e-85
6739	no	NADP metabolic process	7.76	BP	Human	0.0529	0.0889	Engineered	0.00169738	0.00218235	Engineered	4.74264e-43	1.71519e-58	depleted	2.68643e-13
6547	no	histidine metabolic process	7.7	BP	Human	0.0783	0.2902		0	0	Soil	5.08386e-42	1.73293e-73	depleted	2.90878e-12
9308	no	amine metabolic process	7.7	BP	Human	0.0057	0.1	Marine	0.000242483	0.000484966	Thermal springs	4.536e-26	2.68801e-53	depleted	4.7316e-13
65003	no	macromolecular complex assembly	7.63	BP	Human	0.0146	0.0362		0	0	Soil	2.5613e-55	1.447e-109	enriched	3.92174e-08
6525	no	arginine metabolic process	7.59	BP	Human	0.0218	0.2094	Freshwater	0.000242483	0.000484966	Soil	9.08548e-44	6.18056e-45		0.47098
46148	no	pigment biosynthetic process	7.56	BP	Human	0.0375	0.0909	Engineered	0.000242483	0.000484966	Marine	5.71832e-49	1.72254e-55	depleted	1.93034e-22
42440	no	pigment metabolic process	7.5	BP	Human	0.0018	0.0693	Engineered	3.46945e-18	0.000242483	Freshwater	7.562e-55	1.95764e-57	depleted	1.5309e-22
42558	no	pteridine-containing compound metabolic process	7.43	BP	Human	0.0038	0.0317		0	0	Soil	6.08684e-74	4.22194e-106	enriched	6.08684e-74
9073	no	aromatic amino acid family biosynthetic process	7.27	BP	Human	0.0183	0.2608	Marine	0.000242483	0.000484966	Soil	1.73419e-66	2.25707e-115	enriched	1.73419e-66
43650	no	dicarboxylic acid biosynthetic process	7.24	BP	Human	0.0605	0.1981	Marine	0.000484966	0.000727449	Soil	7.51224e-89	3.0937e-97		0.298825
6221	no	pyrimidine nucleotide biosynthetic process	7.14	BP	Human	0.0136	0.0619		0	0	Soil	4.08489e-122	1.92215e-144	enriched	4.08489e-122
9084	no	glutamine family amino acid biosynthetic process	7.13	BP	Human	0.1417	0.4613	Marine	0.000484966	0.000727449	Marine	4.5405e-56	2.84275e-140	depleted	4.5405e-56
9072	no	aromatic amino acid family metabolic process	7.1	BP	Human	0.0024	0.1721		0	0	Soil	3.51764e-24	3.97259e-62	enriched	1.69344e-15
43648	no	dicarboxylic acid metabolic process	6.38	BP	Human	0.0351	0.1247	Marine	0.000242483	0.000242483	Soil	3.8615e-44	2.42806e-100	enriched	8.90278e-29
9064	no	glutamine family amino acid metabolic process	6.26	BP	Human	0.022	0.1796	Engineered	0.000242483	0.000484966	Marine	4.52915e-46	1.71499e-112	depleted	1.60391e-17
8652	no	cellular amino acid biosynthetic process	4.64	BP	Human	0.0343	0.2987	Engineered	0.000242483	0.000484966	Marine	6.61513e-56	2.21822e-72	enriched	0.00812893
46394	no	carboxylic acid biosynthetic process	4.33	BP	Human	0.0127	0.2258	Engineered	0.000242483	0.000727449	Marine	5.42338e-65	2.14271e-77		0.127196
16053	no	organic acid biosynthetic process	4.32	BP	Human	0.0126	0.2243	Freshwater	0.000242483	0.000484966	Marine	5.42338e-65	2.14271e-77		0.127196
6520	no	cellular amino acid metabolic process	3.9	BP	Human	0.0053	0.2847	Marine	0.000242483	0.000484966	Soil	1.00016e-50	5.44752e-64	enriched	2.45715e-23
16163	no	nitrogenase activity	11.63	MF	Human	0.0122	0.1703	Freshwater	0.00242483	0.0029098	Freshwater	3.45791e-52	7.13937e-153	depleted	1.38365e-24
16732	no	oxidoreductase activity, acting on iron-sulfur proteins as donors, dinitrogen as acceptor	11.63	MF	Human	0.0122	0.1703	Freshwater	0.00218235	0.00242483	Freshwater	3.45791e-52	7.13937e-153	depleted	1.38365e-24
15099	no	nickel cation transmembrane transporter activity	11.1	MF	Human	0.0118	0.0259	Freshwater	0.000242483	0.000242483	Soil	2.43974e-17	4.51658e-33	depleted	7.38597e-13
15087	no	cobalt ion transmembrane transporter activity	11	MF	Human	0.0117	0.0206	Engineered	3.46945e-18	0.000242483	Marine	6.82382e-25	7.38076e-33		0.0538227
15604	no	organic phosphonate transmembrane transporter activity	10.47	MF	Human	0.173	0.7202	Engineered	0.000242483	0.000242483	Marine	3.05476e-40	2.48844e-77		0.208914
4820	no	glycine-tRNA ligase activity	10.33	MF	Human	0.0734	0.0818		0	0	Soil	3.9257e-30	7.96995e-92	enriched	3.9257e-30
16838	no	carbon-oxygen lyase activity, acting on phosphates	9.39	MF	Human	0.0333	0.0755		0	0	Soil	1.25522e-39	7.10051e-56	enriched	1.25522e-39
3755	no	peptidyl-prolyl cis-trans isomerase activity	8.13	MF	Human	0.0041	0.0578	Freshwater	0.000242483	0.000242483	Soil	3.26531e-102	2.78976e-185	enriched	1.94294e-39
16859	no	cis-trans isomerase activity	8.1	MF	Human	0.0039	0.0556	Soil	0.000969932	0.0014549	Soil	3.26531e-102	2.78976e-185	enriched	1.94294e-39
44427	no	chromosomal part	10.45	CC	Human	0.0412	0.2037	Engineered	3.46945e-18	0.000484966	Soil	8.99599e-122	3.3888e-150	enriched	8.99599e-122
19295	no	coenzyme M biosynthetic process	13.99	BP	Marine	0.5512	0.5855	Engineered	0.000242483	0.000484966	Human	8.01885e-43	1.94947e-145	enriched	0.0157599
19296	no	coenzyme M metabolic process	13.99	BP	Marine	0.5512	0.5855	Engineered	3.46945e-18	0.000484966	Human	8.01885e-43	1.94947e-145	enriched	0.0157599
255	no	allantoin metabolic process	11.83	BP	Marine	0.3035	0.3505	Engineered	3.46945e-18	0.000242483	Human	5.16808e-105	1.49876e-128	enriched	5.16808e-105
9615	no	response to virus	10.75	BP	Marine	0.053	0.3152	Thermal springs	8.67362e-19	0.00218235	Soil	4.74796e-133	1.04864e-156	depleted	6.58411e-47
42126	no	nitrate metabolic process	10.2	BP	Marine	0.3039	0.4105	Soil	0.000242483	0.000484966	Soil	1.25743e-16	3.09905e-23	enriched	7.10942e-05
5978	no	glycogen biosynthetic process	10	BP	Marine	0.2795	0.4494	Freshwater	0.000242483	0.000242483	Human	7.57131e-99	3.15506e-106	depleted	7.57131e-99
9607	no	response to biotic stimulus	9.81	BP	Marine	0.0065	0.1705	Engineered	0.000969932	0.00363725	Soil	1.92095e-108	2.4634e-165	depleted	1.73185e-58
44257	no	cellular protein catabolic process	9.79	BP	Marine	0.0906	0.1443	Plants	0.000242483	0.000484966	Human	1.87046e-65	5.39929e-214	enriched	1.87046e-65
51603	no	proteolysis involved in cellular protein catabolic process	9.79	BP	Marine	0.0906	0.1443	Plants	0.000242483	0.000242483	Human	1.87046e-65	5.39929e-214	enriched	1.87046e-65
15628	no	protein secretion by the type II secretion system	9.75	BP	Marine	0.0163	0.0535		0	0	Human	1.55861e-34	6.39517e-116	enriched	5.16818e-29
30031	no	cell projection assembly	8.95	BP	Marine	0.0009	0.0365	Engineered	0.000727449	0.0014549	Human	4.42274e-42	6.06746e-115	enriched	1.95472e-19
8616	no	queuosine biosynthetic process	8.87	BP	Marine	0.1144	0.2583	Engineered	0.000484966	0.000727449	Soil	1.00248e-36	8.01427e-130	enriched	3.13702e-16
46116	no	queuosine metabolic process	8.87	BP	Marine	0.1144	0.2583	Engineered	3.46945e-18	0.000242483	Soil	1.00248e-36	8.01427e-130	enriched	3.13702e-16
6875	no	cellular metal ion homeostasis	8.75	BP	Marine	0.0293	0.0808	Freshwater	0.000727449	0.000727449	Plants	1.53595e-28	5.07067e-36	depleted	0.000295904
46916	no	cellular transition metal ion homeostasis	8.75	BP	Marine	0.0293	0.0808	Plants	1.73472e-18	0.000484966	Plants	1.53595e-28	5.07067e-36	depleted	0.000295904
6119	no	oxidative phosphorylation	8.74	BP	Marine	0.0554	0.2343		0	0	Human	1.92086e-48	2.29202e-212	enriched	3.84301e-18
30003	no	cellular cation homeostasis	8.73	BP	Marine	0.0293	0.0808	Plants	0.000484966	0.000727449	Plants	1.53595e-28	5.07067e-36	depleted	0.000295904
55065	no	metal ion homeostasis	8.61	BP	Marine	0.026	0.0611	Freshwater	0.000242483	0.000727449	Soil	4.85811e-32	1.64916e-41	depleted	6.16237e-06
55076	no	transition metal ion homeostasis	8.61	BP	Marine	0.026	0.0611	Freshwater	0.000242483	0.000484966	Soil	4.85811e-32	1.64916e-41	depleted	6.16237e-06
6873	no	cellular ion homeostasis	8.5	BP	Marine	0.0339	0.0778	Freshwater	0.000242483	0.000484966	Plants	4.20418e-24	2.12608e-28	depleted	3.56687e-13
55082	no	cellular chemical homeostasis	8.5	BP	Marine	0.0339	0.0778	Engineered	3.46945e-18	0.000242483	Plants	4.20418e-24	2.12608e-28	depleted	3.56687e-13
55080	no	cation homeostasis	8.46	BP	Marine	0.0245	0.0583	Plants	0.000242483	0.000484966	Soil	5.24951e-28	6.17862e-52	depleted	0.000103255
50801	no	ion homeostasis	8.27	BP	Marine	0.0248	0.0567		0	0	Soil	7.86606e-22	4.67852e-49	depleted	3.48145e-16
6304	no	DNA modification	7.93	BP	Marine	0.0007	0.069	Engineered	0.000242483	0.00193986	Soil	6.01785e-139	6.22977e-161	depleted	7.53856e-37
9103	no	lipopolysaccharide biosynthetic process	7.76	BP	Marine	0.0622	0.1051		0	0	Soil	5.33126e-30	3.4522e-106	enriched	7.00579e-09
8653	no	lipopolysaccharide metabolic process	7.75	BP	Marine	0.0607	0.103	Freshwater	0.000242483	0.000242483	Soil	5.33126e-30	3.4522e-106	enriched	7.00579e-09
9187	no	cyclic nucleotide metabolic process	7.45	BP	Marine	0.0064	0.0361	Engineered	0.000242483	0.000484966	Human	1.65721e-94	2.58929e-205	depleted	2.25223e-12
44264	no	cellular polysaccharide metabolic process	6.96	BP	Marine	0.0343	0.0862		0	0	Human	1.12116e-28	1.97963e-93	depleted	4.17149e-16
6007	no	glucose catabolic process	6.86	BP	Marine	0.008	0.0644	Engineered	3.46945e-18	0.000242483	Human	3.73679e-45	3.37792e-122		0.258843
271	no	polysaccharide biosynthetic process	6.7	BP	Marine	0.0345	0.0885		0	0	Soil	3.80337e-58	2.83467e-60	depleted	0.00401161
6400	no	tRNA modification	6.53	BP	Marine	0.0025	0.0845	Soil	0.000242483	0.000727449	Soil	1.1953e-220	5.32612e-222	enriched	2.07812e-05
5976	no	polysaccharide metabolic process	6.44	BP	Marine	0.0203	0.0691		0	0	Human	4.38171e-20	5.3326e-45	depleted	4.38171e-20
15672	no	monovalent inorganic cation transport	6.36	BP	Marine	0.0012	0.1403	Engineered	0.000242483	0.000727449	Soil	2.77105e-110	1.05132e-155	enriched	2.77105e-110
30001	no	metal ion transport	6.33	BP	Marine	0.0196	0.1057	Engineered	0.000484966	0.0014549	Human	1.6462e-129	1.73731e-275	depleted	0.00445469
44262	no	cellular carbohydrate metabolic process	6.09	BP	Marine	0.0302	0.0763		0	0	Human	1.03449e-37	6.82403e-229	depleted	2.17499e-16
16051	no	carbohydrate biosynthetic process	6	BP	Marine	0.0131	0.0996	Soil	0.000242483	0.000242483	Soil	6.52288e-59	4.1811e-82	enriched	0.000138255
6399	no	tRNA metabolic process	5.32	BP	Marine	0.014	0.2315	Engineered	0.000242483	0.000484966	Human	3.21834e-175	2.74659e-197	enriched	4.14298e-06
6259	no	DNA metabolic process	4.19	BP	Marine	0.0126	0.1411	Engineered	1.73472e-18	0.000484966	Human	3.10911e-64	1.63192e-156	depleted	5.02312e-52
50896	no	response to stimulus	3.58	BP	Marine	0.0007	0.1052	Marine	0.000242483	0.000242483	Marine	5.41546e-44	3.17289e-84	depleted	3.17289e-84
19752	no	carboxylic acid metabolic process	3.5	BP	Marine	0.0015	0.2616	Engineered	0.000242483	0.000727449	Soil	7.10344e-58	5.86451e-61	enriched	7.1093e-58
9889	no	regulation of biosynthetic process	3.44	BP	Marine	0.0003	0.0574	Marine	0.000484966	0.000727449	Marine	1.19367e-70	2.9306e-124	depleted	2.9306e-124
10556	no	regulation of macromolecule biosynthetic process	3.44	BP	Marine	0.0003	0.0574	Plants	1.73472e-18	0.000484966	Marine	1.19367e-70	2.9306e-124	depleted	2.9306e-124
31326	no	regulation of cellular biosynthetic process	3.44	BP	Marine	0.0003	0.0574		0	0	Marine	1.19367e-70	2.9306e-124	depleted	2.9306e-124
31323	no	regulation of cellular metabolic process	3.41	BP	Marine	0.0009	0.0601		0	0	Marine	5.41548e-66	1.03679e-129	depleted	1.03679e-129
10468	no	regulation of gene expression	3.4	BP	Marine	0.0008	0.0599	Engineered	0.000727449	0.000969932	Marine	2.65929e-48	2.35826e-144	depleted	2.35826e-144
60255	no	regulation of macromolecule metabolic process	3.38	BP	Marine	0.0005	0.0618	Engineered	0.000242483	0.000727449	Marine	9.3747e-47	1.54746e-148	depleted	1.54746e-148
19222	no	regulation of metabolic process	3.34	BP	Marine	0.0018	0.0654	Engineered	0.000242483	0.000484966	Marine	2.43992e-46	1.8092e-149	depleted	1.8092e-149
50794	no	regulation of cellular process	2.94	BP	Marine	0.0007	0.0935	Plants	0.000727449	0.000727449	Marine	1.6057e-67	5.55503e-128	depleted	5.55503e-128
50789	no	regulation of biological process	2.89	BP	Marine	0.0016	0.099	Plants	0.000242483	0.000242483	Marine	1.23877e-49	5.15757e-139	depleted	5.15757e-139
65007	no	biological regulation	2.86	BP	Marine	0.0016	0.1032	Soil	0.000484966	0.000484966	Marine	1.71757e-44	5.219e-139	depleted	5.219e-139
9058	no	biosynthetic process	1.71	BP	Marine	0.0011	0.3147		0	0	Soil	1.7256e-52	7.03718e-127	enriched	1.7256e-52
44238	no	primary metabolic process	1.07	BP	Marine	0.0005	0.4639	Engineered	3.46945e-18	0.000242483	Human	1.44137e-41	2.05477e-244		0.918274
44237	no	cellular metabolic process	1	BP	Marine	0.0021	0.497	Engineered	3.46945e-18	0.000484966	Human	1.22466e-49	2.32574e-141	enriched	7.53856e-07
8152	no	metabolic process	0.52	BP	Marine	0.0017	0.6642	Engineered	0.0014549	0.00193986	Engineered	4.11679e-49	1.94e-66	enriched	4.11679e-49
16661	no	oxidoreductase activity, acting on other nitrogenous compounds as donors	8.75	MF	Marine	0.0126	0.1658	Soil	0.000242483	0.000484966	Soil	3.43992e-19	1.32744e-42	enriched	0.0242574
8137	no	NADH dehydrogenase (ubiquinone) activity	8.02	MF	Marine	0.0201	0.2627	Thermal springs	8.67362e-19	0.000242483	Human	1.06823e-58	2.73563e-253	enriched	2.02277e-22
50136	no	NADH dehydrogenase (quinone) activity	7.65	MF	Marine	0.0894	0.4555	Freshwater	0.000242483	0.000242483	Human	1.88411e-46	1.16364e-264	enriched	3.64125e-24
3954	no	NADH dehydrogenase activity	7.6	MF	Marine	0.0894	0.4555		0	0	Human	1.88411e-46	1.16364e-264	enriched	3.64125e-24
16854	no	racemase and epimerase activity	7.49	MF	Marine	0.0269	0.0661	Engineered	3.46945e-18	0.000242483	Human	1.16408e-105	1.5192e-246	depleted	4.46571e-06
4803	no	transposase activity	7.4	MF	Marine	0.0092	0.0921	Soil	0.000969932	0.0014549	Soil	3.19441e-84	1.01362e-203	depleted	3.19441e-84
16655	no	oxidoreductase activity, acting on NAD(P)H, quinone or similar compound as acceptor	7.4	MF	Marine	0.0345	0.4398		0	0	Human	4.94567e-64	1.32009e-231	enriched	4.94567e-64
16849	no	phosphorus-oxygen lyase activity	7.36	MF	Marine	0.0058	0.0351	Engineered	0.000242483	0.000727449	Human	8.32757e-92	1.34214e-196	depleted	8.87706e-13
8565	no	protein transporter activity	7.29	MF	Marine	0.0021	0.0285		0	0	Human	1.67873e-45	1.79072e-79	enriched	1.67873e-45
70035	no	purine NTP-dependent helicase activity	7.29	MF	Marine	0.0294	0.1233	Engineered	3.46945e-18	0.000484966	Human	3.71446e-94	3.32045e-173	depleted	3.85245e-10
46873	no	metal ion transmembrane transporter activity	6.61	MF	Marine	0.0363	0.0949		0	0	Human	8.01378e-62	3.93995e-218	depleted	5.32144e-08
16651	no	oxidoreductase activity, acting on NAD(P)H	6.59	MF	Marine	0.0644	0.3315	Engineered	3.46945e-18	0.000242483	Human	2.35695e-73	1.01632e-190	enriched	2.35695e-73
8080	no	N-acetyltransferase activity	6.56	MF	Marine	0.0016	0.0098	Engineered	0.000727449	0.000969932	Human	3.45726e-63	1.57863e-120	depleted	3.45726e-63
4386	no	helicase activity	6.46	MF	Marine	0.0425	0.0974	Freshwater	0.000242483	0.000484966	Human	5.2284e-120	3.8997e-217	depleted	1.26743e-11
16410	no	N-acyltransferase activity	6.45	MF	Marine	0.0009	0.0104	Engineered	0.000727449	0.000969932	Human	8.96121e-44	4.42332e-91	depleted	8.96121e-44
16407	no	acetyltransferase activity	6.23	MF	Marine	0.0011	0.0117	Engineered	0.000727449	0.00121242	Human	1.23053e-69	4.60666e-185	depleted	1.23053e-69
155	no	phosphorelay sensor kinase activity	6.14	MF	Marine	0.0047	0.043		0	0	Soil	1.1833e-68	1.21636e-72	depleted	1.18342e-68
4673	no	protein histidine kinase activity	6.12	MF	Marine	0.0046	0.0427	Freshwater	0.000242483	0.000242483	Soil	1.1833e-68	1.21636e-72	depleted	1.18342e-68
4672	no	protein kinase activity	5.8	MF	Marine	0.011	0.0426	Plants	0.000242483	0.000242483	Soil	9.4919e-88	4.70027e-91	depleted	4.87608e-67
4872	no	receptor activity	5.72	MF	Marine	0.0089	0.048	Engineered	3.46945e-18	0.000242483	Human	2.4056e-21	7.72782e-29	depleted	7.915e-17
4518	no	nuclease activity	5.47	MF	Marine	0.0117	0.0839		0	0	Human	1.29405e-153	5.60794e-240	depleted	1.43066e-09
287	no	magnesium ion binding	5.4	MF	Marine	0.0044	0.0624	Engineered	0.0014549	0.00169738	Soil	3.91596e-109	1.56717e-111	enriched	2.75119e-32
5198	no	structural molecule activity	5.11	MF	Marine	0.0003	0.2469	Engineered	0.000484966	0.000727449	Soil	2.12267e-54	5.1183e-108	enriched	2.12267e-54
4871	no	signal transducer activity	4.81	MF	Marine	0.0029	0.0616		0	0	Soil	3.11733e-83	1.28156e-96	depleted	3.94447e-79
60089	no	molecular transducer activity	4.8	MF	Marine	0.0028	0.0611	Engineered	3.46945e-18	0.000242483	Soil	3.11733e-83	1.28156e-96	depleted	3.94447e-79
16874	no	ligase activity	4.71	MF	Marine	0.006	0.154	Engineered	0.000727449	0.000969932	Engineered	5.76906e-36	1.16649e-40	enriched	1.11774e-12
16788	no	hydrolase activity, acting on ester bonds	4.47	MF	Marine	0.0114	0.1044	Freshwater	0.000242483	0.000484966	Human	8.0653e-157	2.02302e-251	enriched	3.60091e-07
16772	no	transferase activity, transferring phosphorus-containing groups	3.75	MF	Marine	0.0002	0.0956	Marine	0.000484966	0.000484966	Human	1.14956e-53	1.3868e-162	depleted	1.14956e-53
3677	no	DNA binding	2.96	MF	Marine	0.0043	0.1135	Engineered	0.000242483	0.000484966	Marine	3.61821e-115	1.59277e-184	depleted	1.59277e-184
30554	no	adenyl nucleotide binding	2.79	MF	Marine	0.0024	0.2089	Engineered	3.46945e-18	0.000242483	Human	8.03295e-96	8.47237e-262	depleted	2.62435e-05
32550	no	purine ribonucleoside binding	2.72	MF	Marine	0.0024	0.2287	Engineered	0.000484966	0.000727449	Human	8.18571e-110	1.989e-258		0.297306
1882	no	nucleoside binding	2.71	MF	Marine	0.001	0.2313	Plants	0.000242483	0.000242483	Human	2.70815e-108	1.47428e-250		0.829723
32549	no	ribonucleoside binding	2.71	MF	Marine	0.0023	0.2313		0	0	Human	8.26763e-107	5.48692e-248		0.84205
32555	no	purine ribonucleotide binding	2.71	MF	Marine	0.0023	0.2272	Freshwater	0.000242483	0.000484966	Human	2.23703e-110	3.16887e-258		0.272353
17076	no	purine nucleotide binding	2.67	MF	Marine	0.0043	0.2318	Engineered	0.000484966	0.000727449	Human	3.61821e-115	6.77266e-258		0.262683
32553	no	ribonucleotide binding	2.65	MF	Marine	0.0033	0.2288		0	0	Human	2.66483e-110	1.32948e-257		0.355655
166	no	nucleotide binding	2.33	MF	Marine	0.0029	0.2529	Marine	0.000242483	0.000242483	Human	1.09706e-110	2.55505e-196	enriched	0.00381603
16740	no	transferase activity	2.33	MF	Marine	0.001	0.2243	Freshwater	0.000242483	0.000727449	Human	3.86448e-67	1.48998e-97	depleted	0.000218882
43168	no	anion binding	2.3	MF	Marine	0.0025	0.2645		0	0	Human	1.73327e-87	8.14452e-190	enriched	0.00115098
43167	no	ion binding	1.75	MF	Marine	0.0002	0.3613	Engineered	0.000484966	0.000727449	Soil	1.0334e-82	2.07694e-91	enriched	1.50967e-17
3824	no	catalytic activity	0.64	MF	Marine	0.0034	0.7045	Engineered	0.00193986	0.00242483	Engineered	5.37355e-13	4.33651e-54	enriched	0.00388604
15627	no	type II protein secretion system complex	9.75	CC	Marine	0.0163	0.0535	Engineered	0.000484966	0.000727449	Human	1.55861e-34	6.39517e-116	enriched	5.16818e-29
9274	no	peptidoglycan-based cell wall	9.16	CC	Marine	0.0059	0.1375		0	0	Soil	4.65735e-201	6.15938e-223	enriched	4.65735e-201
5618	no	cell wall	8.49	CC	Marine	0.0018	0.0279	Freshwater	0.000727449	0.000969932	Soil	2.2307e-123	2.53174e-156	enriched	3.18537e-86
44391	no	ribosomal subunit	7.26	CC	Marine	0.0206	0.2613	Engineered	3.46945e-18	0.000242483	Soil	2.65929e-48	5.00206e-77	enriched	2.65929e-48
44446	no	intracellular organelle part	7.03	CC	Marine	0.0007	0.1189	Engineered	0.000242483	0.000484966	Soil	8.8659e-48	7.47013e-110	enriched	8.8659e-48
9279	no	cell outer membrane	6.82	CC	Marine	0.0002	0.0414	Plants	0.000484966	0.000484966	Soil	4.45313e-32	3.15612e-67	enriched	4.45313e-32
30313	no	cell envelope	5.88	CC	Marine	0.0002	0.0533	Freshwater	0.000727449	0.000727449	Human	2.86502e-44	1.60849e-70	enriched	1.1638e-17
30312	no	external encapsulating structure	5.77	CC	Marine	0.0007	0.0477		0	0	Human	6.07831e-46	1.52251e-54	enriched	4.60184e-14
6569	no	tryptophan catabolic process	11.88	BP	Soil	0.1153	0.1462	Marine	0.000242483	0.000242483	Human	6.454e-38	1.98383e-160	enriched	6.454e-38
42436	no	indole-containing compound catabolic process	11.88	BP	Soil	0.1153	0.1462	Marine	0.000242483	0.000484966	Human	6.454e-38	1.98383e-160	enriched	6.454e-38
46218	no	indolalkylamine catabolic process	11.88	BP	Soil	0.1153	0.1462	Marine	0.000242483	0.000242483	Human	6.454e-38	1.98383e-160	enriched	6.454e-38
42402	no	cellular biogenic amine catabolic process	11.13	BP	Soil	0.0066	0.0632		0	0	Human	1.40209e-26	4.08264e-120	enriched	1.40209e-26
9310	no	amine catabolic process	11.06	BP	Soil	0.0066	0.0632	Engineered	0.000242483	0.000242483	Human	1.40209e-26	4.08264e-120	enriched	1.40209e-26
42537	no	benzene-containing compound metabolic process	9.78	BP	Soil	0.0777	0.1094	Marine	0.000242483	0.000484966	Human	6.72153e-39	2.44219e-229	enriched	6.72153e-39
8272	no	sulfate transport	9.5	BP	Soil	0.085	0.3567	Engineered	3.46945e-18	0.000242483	Human	4.35122e-50	7.67675e-54		0.555539
19720	no	Mo-molybdopterin cofactor metabolic process	8.39	BP	Soil	0.034	0.1877	Marine	0.000242483	0.000242483	Human	6.29489e-51	8.38865e-64	depleted	1.99034e-20
43545	no	molybdopterin cofactor metabolic process	8.39	BP	Soil	0.034	0.1877		0	0	Human	6.29489e-51	8.38865e-64	depleted	1.99034e-20
51189	no	prosthetic group metabolic process	8.35	BP	Soil	0.036	0.1809	Marine	0.000242483	0.000242483	Human	5.29463e-51	7.33158e-59	depleted	9.71259e-22
19751	no	polyol metabolic process	8.26	BP	Soil	0.0008	0.0447		0	0	Human	6.23999e-39	4.74842e-262	depleted	1.52569e-32
22904	no	respiratory electron transport chain	7.91	BP	Soil	0.0486	0.158	Freshwater	0.000242483	0.000242483	Human	3.91602e-55	2.15082e-239		0.0765991
6779	no	porphyrin-containing compound biosynthetic process	7.51	BP	Soil	0.044	0.1677	Engineered	4.33681e-18	0.000242483	Freshwater	5.17413e-46	2.66449e-73	depleted	5.17413e-46
71103	no	DNA conformation change	7.47	BP	Soil	0.005	0.0639	Freshwater	0.000727449	0.000969932	Human	1.24757e-154	1.03847e-196	depleted	1.24757e-154
6778	no	porphyrin-containing compound metabolic process	7.45	BP	Soil	0.0392	0.1473	Freshwater	0.000727449	0.000727449	Freshwater	3.61712e-51	1.88124e-81	depleted	3.61712e-51
22900	no	electron transport chain	7.32	BP	Soil	0.0177	0.1739	Engineered	3.46945e-18	0.000242483	Human	5.11587e-65	2.19275e-258	enriched	0.0019383
15698	no	inorganic anion transport	7.08	BP	Soil	0.0087	0.1129	Marine	0.000242483	0.000484966	Freshwater	4.12446e-08	5.75886e-32		0.0726999
9067	no	aspartate family amino acid biosynthetic process	6.87	BP	Soil	0.003	0.0401		0	0	Human	7.2123e-31	1.39197e-45	depleted	0.00277387
46365	no	monosaccharide catabolic process	6.68	BP	Soil	0.0307	0.1183		0	0	Human	2.23592e-42	3.41064e-140	depleted	2.23592e-42
16054	no	organic acid catabolic process	6.6	BP	Soil	0.0022	0.0815	Engineered	0.000727449	0.000969932	Human	8.98116e-86	7.46862e-112		0.969978
46395	no	carboxylic acid catabolic process	6.6	BP	Soil	0.0022	0.0815	Marine	0.000242483	0.000242483	Human	8.98116e-86	7.46862e-112		0.969978
43038	no	amino acid activation	6.53	BP	Soil	0.0056	0.4875	Freshwater	0.000242483	0.000242483	Human	1.73404e-120	3.61407e-150	depleted	1.73404e-120
6310	no	DNA recombination	5.79	BP	Soil	0.0018	0.0571		0	0	Marine	5.18572e-96	7.36272e-100	enriched	5.18646e-96
6820	no	anion transport	5.71	BP	Soil	0.0161	0.0701		0	0	Human	1.60795e-22	7.56117e-154		0.745472
34660	no	ncRNA metabolic process	4.99	BP	Soil	0.0111	0.2232	Engineered	4.33681e-18	0.000242483	Human	2.37349e-188	2.22605e-226	depleted	2.37349e-188
6950	no	response to stress	4.83	BP	Soil	0.0012	0.08	Marine	0.000484966	0.000484966	Human	3.99475e-98	6.3421e-179	depleted	3.99475e-98
44267	no	cellular protein metabolic process	3.71	BP	Soil	0.0003	0.2143	Engineered	4.33681e-18	0.000242483	Soil	2.83131e-63	2.63443e-89	depleted	2.63443e-89
6082	no	organic acid metabolic process	3.46	BP	Soil	0.0003	0.2607	Engineered	0.000727449	0.00121242	Soil	2.91268e-56	4.3767e-62	depleted	4.3767e-62
16070	no	RNA metabolic process	2.94	BP	Soil	0.0012	0.0993	Marine	0.000242483	0.000727449	Human	9.02058e-111	2.21301e-158	depleted	9.27001e-11
10467	no	gene expression	2.62	BP	Soil	0.0014	0.1517	Marine	0.000242483	0.000484966	Soil	1.69173e-62	3.15088e-84	depleted	3.15088e-84
18492	no	carbon-monoxide dehydrogenase (acceptor) activity	12.59	MF	Soil	0.0082	0.264	Marine	0.000969932	0.0014549	Human	9.66576e-44	2.99491e-76	depleted	7.88885e-33
16706	no	oxidoreductase activity, acting on paired donors, with incorporation or reduction of molecular oxygen, 2-oxoglutarate as one donor, and incorporation of one atom each of oxygen into both donors	10.4	MF	Soil	0.0196	0.086	Freshwater	0.000242483	0.000727449	Human	1.04153e-87	7.69416e-211	depleted	6.12739e-10
15419	no	sulfate transmembrane-transporting ATPase activity	10.03	MF	Soil	0.098	0.4902	Freshwater	0.000727449	0.00121242	Marine	2.54001e-83	1.01648e-115		0.668504
15116	no	sulfate transmembrane transporter activity	9.35	MF	Soil	0.0863	0.3891		0	0	Freshwater	8.78967e-53	9.4954e-55		0.251641
43225	no	anion transmembrane-transporting ATPase activity	8.73	MF	Soil	0.09	0.298	Freshwater	0.000484966	0.0014549	Marine	2.82344e-54	1.07596e-151	enriched	8.35895e-16
51213	no	dioxygenase activity	7.74	MF	Soil	0.0143	0.062	Plants	0.0014549	0.00169738	Human	3.47823e-76	4.07683e-283	enriched	3.47823e-76
15103	no	inorganic anion transmembrane transporter activity	7.46	MF	Soil	0.0187	0.0728	Marine	0.000969932	0.000969932	Freshwater	0.000114459	1.10573e-19	depleted	0.0406753
16705	no	oxidoreductase activity, acting on paired donors, with incorporation or reduction of molecular oxygen	7.11	MF	Soil	0.0042	0.0318	Plants	0.000484966	0.000727449	Human	1.31439e-87	6.15816e-253	enriched	1.31439e-87
8238	no	exopeptidase activity	7.09	MF	Soil	0.0128	0.0454		0	0	Human	5.54872e-36	7.40715e-98		0.894113
16763	no	transferase activity, transferring pentosyl groups	7.09	MF	Soil	0.0675	0.1386	Freshwater	0.000242483	0.000484966	Human	1.84172e-96	2.14521e-269	depleted	1.84172e-96
30246	no	carbohydrate binding	7.08	MF	Soil	0.0023	0.019	Marine	0.000242483	0.000484966	Human	1.18724e-68	2.04324e-188	depleted	2.54527e-26
8483	no	transaminase activity	6.83	MF	Soil	0.0288	0.0828	Freshwater	0.000242483	0.000242483	Marine	8.83416e-116	1.27046e-140	depleted	1.17434e-09
16769	no	transferase activity, transferring nitrogenous groups	6.79	MF	Soil	0.0279	0.0806		0	0	Marine	2.64357e-120	5.61856e-142	depleted	3.21691e-11
4553	no	hydrolase activity, hydrolyzing O-glycosyl compounds	6.57	MF	Soil	0.0208	0.1075	Marine	0.000242483	0.000484966	Human	1.00527e-177	9.61922e-187		0.595289
4812	no	aminoacyl-tRNA ligase activity	6.47	MF	Soil	0.0019	0.2368	Engineered	3.46945e-18	0.000242483	Human	2.49961e-122	5.03432e-154	depleted	2.49961e-122
42578	no	phosphoric ester hydrolase activity	6.46	MF	Soil	0.0078	0.0358	Freshwater	0.000242483	0.000242483	Thermal springs	1.66839e-37	6.63465e-46	depleted	1.66839e-37
16875	no	ligase activity, forming carbon-oxygen bonds	6.45	MF	Soil	0.0021	0.2335	Thermal springs	0.000242483	0.000242483	Human	2.49961e-122	5.03432e-154	depleted	2.49961e-122
16876	no	ligase activity, forming aminoacyl-tRNA and related compounds	6.45	MF	Soil	0.0021	0.2335		0	0	Human	2.49961e-122	5.03432e-154	depleted	2.49961e-122
16798	no	hydrolase activity, acting on glycosyl bonds	6.07	MF	Soil	0.0091	0.0874	Freshwater	0.000242483	0.000484966	Human	3.57888e-163	7.44023e-223		0.303011
30170	no	pyridoxal phosphate binding	5.94	MF	Soil	0.0084	0.1018	Marine	0.000242483	0.000484966	Marine	4.18845e-29	2.18457e-45	depleted	3.68949e-18
16757	no	transferase activity, transferring glycosyl groups	5.91	MF	Soil	0.005	0.0456	Thermal springs	0.000242483	0.000242483	Human	7.8123e-60	1.84669e-239	depleted	1.47669e-39
16810	no	hydrolase activity, acting on carbon-nitrogen (but not peptide) bonds	5.74	MF	Soil	0.0041	0.0459	Freshwater	0.000242483	0.000242483	Human	9.64428e-10	6.49338e-30		0.255868
16616	no	oxidoreductase activity, acting on the CH-OH group of donors, NAD or NADP as acceptor	5.69	MF	Soil	0.0067	0.0518	Engineered	0.000969932	0.000969932	Human	3.94255e-53	1.33799e-102	enriched	6.04273e-13
16614	no	oxidoreductase activity, acting on CH-OH group of donors	5.45	MF	Soil	0.0064	0.0484	Engineered	0.000242483	0.000484966	Human	1.07914e-57	1.25155e-161	enriched	6.64007e-32
9288	no	bacterial-type flagellum	7.46	CC	Soil	0.0296	0.3949	Engineered	3.46945e-18	0.000484966	Human	7.67619e-73	1.19664e-141	depleted	1.72288e-54
6105	no	succinate metabolic process	11.49	BP	Freshwater	0.0383	0.5944		0	0	Human	7.30024e-71	2.8559e-131	enriched	1.19214e-16
19545	no	arginine catabolic process to succinate	11.49	BP	Freshwater	0.0383	0.5944	Engineered	3.46945e-18	0.000242483	Human	7.30024e-71	2.8559e-131	enriched	1.19214e-16
15774	no	polysaccharide transport	10.71	BP	Freshwater	0.0418	0.133	Marine	0.000242483	0.000242483	Soil	1.3661e-08	1.24837e-16	enriched	1.3661e-08
33037	no	polysaccharide localization	10.71	BP	Freshwater	0.0418	0.133		0	0	Soil	1.3661e-08	1.24837e-16	enriched	1.3661e-08
19509	no	L-methionine salvage from methylthioadenosine	10.43	BP	Freshwater	0.1538	0.2223		0	0	Soil	5.01227e-39	9.43597e-61	enriched	0.00108244
43102	no	amino acid salvage	10.43	BP	Freshwater	0.1538	0.2223	Soil	0.000242483	0.000242483	Soil	5.01227e-39	9.43597e-61	enriched	0.00108244
6527	no	arginine catabolic process	10.02	BP	Freshwater	0.0367	0.2963		0	0	Engineered	1.267e-10	3.21251e-12		0.345843
51707	no	response to other organism	9.99	BP	Freshwater	0.0026	0.1786	Thermal springs	0.000242483	0.00218235	Soil	1.04124e-108	1.37176e-164	enriched	8.37535e-11
9176	no	pyrimidine deoxyribonucleoside monophosphate metabolic process	9.89	BP	Freshwater	0.0505	0.2031		0	0	Soil	6.26636e-73	7.41888e-153	enriched	1.40049e-22
9177	no	pyrimidine deoxyribonucleoside monophosphate biosynthetic process	9.89	BP	Freshwater	0.0505	0.2031		0	0	Soil	6.26636e-73	7.41888e-153	enriched	1.40049e-22
15688	no	iron chelate transport	9.62	BP	Freshwater	0.0073	0.1225	Engineered	0.000242483	0.000484966	Thermal springs	4.84498e-36	8.59449e-43	enriched	4.84498e-36
15891	no	siderophore transport	9.62	BP	Freshwater	0.0073	0.1225	Marine	0.000242483	0.000484966	Thermal springs	4.84498e-36	8.59449e-43	enriched	4.84498e-36
9065	no	glutamine family amino acid catabolic process	9.03	BP	Freshwater	0.0651	0.1563	Engineered	3.46945e-18	0.000484966	Marine	4.27284e-06	1.32511e-06	enriched	0.015369
6071	no	glycerol metabolic process	8.88	BP	Freshwater	0.0895	0.1226	Marine	0.000242483	0.000242483	Human	1.8558e-54	3.80252e-277	depleted	2.46697e-24
19400	no	alditol metabolic process	8.64	BP	Freshwater	0.0385	0.0719	Engineered	0.000242483	0.000242483	Human	2.91613e-56	7.53745e-277	depleted	8.9507e-30
42180	no	cellular ketone metabolic process	8.18	BP	Freshwater	0.0494	0.0684		0	0	Human	6.10718e-45	2.50806e-199	enriched	3.06224e-16
44265	no	cellular macromolecule catabolic process	7.78	BP	Freshwater	0.041	0.0765		0	0	Soil	7.07146e-38	3.48882e-69	enriched	0.0428804
1539	no	ciliary or bacterial-type flagellar motility	7.6	BP	Freshwater	0.0366	0.3584	Engineered	3.46945e-18	0.000484966	Human	4.76263e-80	2.52723e-153	enriched	4.2788e-23
48870	no	cell motility	7.6	BP	Freshwater	0.0366	0.3584	Engineered	0.00121242	0.00121242	Human	4.76263e-80	2.52723e-153	enriched	4.2788e-23
51674	no	localization of cell	7.6	BP	Freshwater	0.0366	0.3584	Engineered	0.000969932	0.00121242	Human	4.76263e-80	2.52723e-153	enriched	4.2788e-23
51704	no	multi-organism process	7.54	BP	Freshwater	0.0007	0.0479	Engineered	0.0029098	0.00339476	Human	1.22253e-132	2.13133e-211		0.166553
6928	no	cellular component movement	7.53	BP	Freshwater	0.0335	0.3448	Marine	0.000484966	0.000727449	Human	4.76263e-80	2.52723e-153	enriched	4.2788e-23
9401	no	phosphoenolpyruvate-dependent sugar phosphotransferase system	7.05	BP	Freshwater	0.0034	0.2779	Marine	0.000242483	0.000727449	Human	1.90795e-70	0	depleted	1.47077e-30
43933	no	macromolecular complex subunit organization	6.95	BP	Freshwater	0.0145	0.0377	Engineered	0.000484966	0.000484966	Soil	5.54412e-73	1.24888e-137	enriched	3.43911e-16
19725	no	cellular homeostasis	6.88	BP	Freshwater	0.0023	0.028	Marine	0.000242483	0.000484966	Soil	5.03767e-28	1.58546e-119	enriched	5.03767e-28
40011	no	locomotion	6.78	BP	Freshwater	0.0232	0.1824	Engineered	0.000242483	0.000727449	Human	4.36416e-39	2.97062e-171	enriched	3.29088e-29
42592	no	homeostatic process	6.73	BP	Freshwater	0.0047	0.0284	Soil	0.000242483	0.000242483	Soil	3.91251e-20	9.66923e-147	enriched	3.91251e-20
22607	no	cellular component assembly	6.26	BP	Freshwater	0.0033	0.07	Marine	0.000484966	0.000484966	Soil	5.16515e-78	4.26387e-82	enriched	6.18089e-35
6260	no	DNA replication	6.04	BP	Freshwater	0.0137	0.1144	Engineered	3.46945e-18	0.000242483	Human	9.85303e-66	6.64371e-192	depleted	0.0044986
6508	no	proteolysis	5.25	BP	Freshwater	0.0035	0.0561	Engineered	0.000242483	0.000242483	Human	4.52234e-07	3.03108e-21		0.32358
7165	no	signal transduction	4.64	BP	Freshwater	0.0012	0.0635	Engineered	0.000727449	0.000969932	Soil	4.126e-103	1.54034e-135	enriched	1.79462e-11
7154	no	cell communication	4.48	BP	Freshwater	0.0013	0.0661	Engineered	3.46945e-18	0.000242483	Soil	1.74554e-84	2.80015e-120	enriched	1.61365e-12
51716	no	cellular response to stimulus	3.99	BP	Freshwater	0.0027	0.0874	Engineered	3.46945e-18	0.000484966	Marine	1.97333e-78	9.23223e-94	enriched	7.15415e-11
51252	no	regulation of RNA metabolic process	3.52	BP	Freshwater	0.0001	0.0528	Plants	0.000242483	0.000242483	Marine	2.40722e-82	6.49885e-122	depleted	0.000384475
9059	no	macromolecule biosynthetic process	2.56	BP	Freshwater	0.0006	0.1615	Soil	0.000242483	0.000242483	Human	8.90973e-66	2.26108e-93		0.498756
4371	no	glycerone kinase activity	10.69	MF	Freshwater	0.0571	0.2205	Soil	0.000242483	0.000242483	Human	6.24163e-69	1.59441e-270	depleted	0.000269672
8234	no	cysteine-type peptidase activity	10.47	MF	Freshwater	0.0145	0.0202	Soil	0.000242483	0.000242483	Soil	1.28458e-71	9.38665e-123	depleted	0.000952859
15343	no	siderophore transmembrane transporter activity	9.65	MF	Freshwater	0.0073	0.1315	Engineered	3.46945e-18	0.000242483	Thermal springs	4.84498e-36	8.59449e-43	enriched	4.84498e-36
42927	no	siderophore transporter activity	9.62	MF	Freshwater	0.0073	0.1225		0	0	Thermal springs	4.84498e-36	8.59449e-43	enriched	4.84498e-36
15603	no	iron chelate transmembrane transporter activity	9.56	MF	Freshwater	0.0073	0.1315		0	0	Thermal springs	4.84498e-36	8.59449e-43	enriched	4.84498e-36
5381	no	iron ion transmembrane transporter activity	9.12	MF	Freshwater	0.0109	0.1273	Marine	0.000242483	0.000484966	Soil	2.17026e-52	6.01118e-132	enriched	2.00742e-29
16151	no	nickel cation binding	8.91	MF	Freshwater	0.0043	0.2096	Marine	0.000484966	0.000484966	Human	4.18694e-28	1.29451e-43	enriched	4.06299e-25
3774	no	motor activity	8.15	MF	Freshwater	0.0329	0.3705	Plants	8.67362e-19	0.000242483	Human	2.31569e-48	1.36092e-171	enriched	5.99493e-29
34062	no	RNA polymerase activity	8.15	MF	Freshwater	0.0011	0.0561		0	0	Marine	6.92054e-35	1.50229e-48	enriched	9.70869e-06
46915	no	transition metal ion transmembrane transporter activity	8.1	MF	Freshwater	0.0142	0.0599	Thermal springs	0.000242483	0.000242483	Soil	2.11325e-41	3.27011e-54	enriched	1.96125e-28
8982	no	protein-N(PI)-phosphohistidine-sugar phosphotransferase activity	7.78	MF	Freshwater	0.0183	0.2237	Engineered	3.46945e-18	0.000484966	Human	4.96495e-105	0	depleted	6.08726e-28
16881	no	acid-amino acid ligase activity	7.61	MF	Freshwater	0.0461	0.1447		0	0	Human	3.05627e-63	3.15401e-154	enriched	1.43935e-34
16775	no	phosphotransferase activity, nitrogenous group as acceptor	6.06	MF	Freshwater	0.0009	0.0403	Marine	0.000484966	0.000484966	Soil	2.69464e-70	1.07153e-73	enriched	1.30603e-10
16879	no	ligase activity, forming carbon-nitrogen bonds	5.86	MF	Freshwater	0.0137	0.1309	Engineered	0.0014549	0.00169738	Human	3.00185e-55	6.67801e-90	enriched	2.87454e-17
19843	no	rRNA binding	5.83	MF	Freshwater	0.0073	0.3956	Engineered	0.000242483	0.000242483	Soil	4.7785e-42	3.97352e-102		0.53937
16779	no	nucleotidyltransferase activity	5.69	MF	Freshwater	0.0051	0.0533		0	0	Engineered	3.32195e-33	6.35997e-37	enriched	0.00016965
8233	no	peptidase activity	5.08	MF	Freshwater	0.0007	0.0515	Engineered	3.46945e-18	0.000242483	Human	1.66e-05	7.67226e-29	depleted	1.66e-05
16853	no	isomerase activity	4.97	MF	Freshwater	0.0034	0.0552	Marine	0.000242483	0.000242483	Human	3.10094e-131	1.52935e-177	enriched	0.00139311
3723	no	RNA binding	4.36	MF	Freshwater	0.0018	0.2244	Soil	0.000484966	0.000727449	Soil	2.7539e-82	3.52566e-97		0.764861
48037	no	cofactor binding	3.96	MF	Freshwater	0.0042	0.1113	Engineered	0.000242483	0.000727449	Human	1.04266e-114	4.68824e-210	enriched	4.88489e-20
30694	no	bacterial-type flagellum basal body, rod	9.84	CC	Freshwater	0.0394	0.6104	Soil	8.67362e-19	0.000242483	Human	1.1978e-45	1.19981e-136	enriched	6.16921e-28
9425	no	bacterial-type flagellum basal body	8.52	CC	Freshwater	0.0503	0.4645		0	0	Human	4.97328e-43	1.5262e-142	enriched	2.01022e-24
44461	no	bacterial-type flagellum part	7.99	CC	Freshwater	0.0527	0.4842	Engineered	0.000242483	0.000484966	Human	2.29098e-73	2.9685e-141	enriched	7.66405e-21
44463	no	cell projection part	7.99	CC	Freshwater	0.0527	0.4842		0	0	Human	2.29098e-73	2.9685e-141	enriched	7.66405e-21
42995	no	cell projection	7.54	CC	Freshwater	0.0173	0.1445	Engineered	3.46945e-18	0.000242483	Human	4.82473e-69	2.21159e-137	enriched	1.74784e-19
44422	no	organelle part	6.42	CC	Freshwater	0.0036	0.1696	Engineered	0.000484966	0.000727449	Soil	4.93539e-67	1.53004e-136	enriched	9.21214e-12
43228	no	non-membrane-bounded organelle	4.78	CC	Freshwater	0.0003	0.2353	Marine	0.000242483	0.000242483	Soil	3.56603e-43	6.83388e-148	enriched	0.00107182
43232	no	intracellular non-membrane-bounded organelle	4.78	CC	Freshwater	0.0003	0.2353	Soil	0.000242483	0.000484966	Soil	3.56603e-43	6.83388e-148	enriched	0.00107182
43226	no	organelle	4.76	CC	Freshwater	0.0013	0.226		0	0	Soil	2.97297e-43	5.97128e-149	enriched	0.000683115
43229	no	intracellular organelle	4.76	CC	Freshwater	0.0013	0.2265	Marine	0.000484966	0.000969932	Soil	2.97297e-43	5.97128e-149	enriched	0.000683115
51302	no	regulation of cell division	11.07	BP	Thermal springs	0.0713	0.128	Engineered	3.46945e-18	0.000484966	Soil	1.87031e-29	8.60446e-71	enriched	1.87031e-29
51726	no	regulation of cell cycle	10.99	BP	Thermal springs	0.1265	0.2855	Engineered	0.000242483	0.000484966	Soil	5.31111e-31	7.62879e-72	enriched	5.31111e-31
9399	no	nitrogen fixation	9.95	BP	Thermal springs	0.1058	0.1887		0	0	Human	1.20634e-110	2.26209e-128		0.235856
42822	no	pyridoxal phosphate metabolic process	9.14	BP	Thermal springs	0.0431	0.0568	Engineered	3.46945e-18	0.000242483	Soil	1.17981e-12	4.98369e-14	enriched	5.84419e-05
42823	no	pyridoxal phosphate biosynthetic process	9.14	BP	Thermal springs	0.0431	0.0568	Engineered	3.46945e-18	0.000242483	Soil	1.17981e-12	4.98369e-14	enriched	5.84419e-05
162	no	tryptophan biosynthetic process	8.79	BP	Thermal springs	0.1493	0.5559	Soil	8.67362e-19	0.000242483	Soil	1.55838e-36	6.71111e-83	enriched	2.28974e-35
42435	no	indole-containing compound biosynthetic process	8.79	BP	Thermal springs	0.1493	0.5559	Marine	0.000242483	0.000242483	Soil	1.55838e-36	6.71111e-83	enriched	2.28974e-35
46219	no	indolalkylamine biosynthetic process	8.79	BP	Thermal springs	0.1493	0.5559		0	0	Soil	1.55838e-36	6.71111e-83	enriched	2.28974e-35
32506	no	cytokinetic process	8.39	BP	Thermal springs	0.0355	0.0702	Engineered	0.000242483	0.000484966	Soil	1.19005e-169	3.13691e-172	depleted	0.0412748
41	no	transition metal ion transport	8.34	BP	Thermal springs	0.0081	0.018	Engineered	0.000242483	0.000484966	Human	6.80553e-69	1.06053e-75	enriched	2.00413e-15
42401	no	cellular biogenic amine biosynthetic process	8.28	BP	Thermal springs	0.0724	0.2411		0	0	Soil	3.18303e-60	3.67637e-77	enriched	3.18303e-60
910	no	cytokinesis	8.18	BP	Thermal springs	0.0361	0.0627	Engineered	0.000969932	0.00121242	Human	1.36176e-182	1.07219e-183	depleted	0.00245282
22402	no	cell cycle process	7.94	BP	Thermal springs	0.0323	0.0596	Soil	0.000242483	0.000727449	Soil	2.69691e-212	8.47149e-228		0.176813
6633	no	fatty acid biosynthetic process	7.3	BP	Thermal springs	0.0083	0.0703		0	0	Marine	1.99197e-36	1.59594e-58	depleted	1.47458e-08
9069	no	serine family amino acid metabolic process	7.28	BP	Thermal springs	0.0153	0.0899	Marine	0.000484966	0.000484966	Marine	2.60431e-54	2.48596e-150		0.27307
6414	no	translational elongation	7.26	BP	Thermal springs	0.0202	0.0933		0	0	Marine	6.78734e-38	8.51006e-48		0.0563043
6364	no	rRNA processing	7.06	BP	Thermal springs	0.0151	0.0783		0	0	Human	2.42522e-191	8.76332e-269	depleted	0.0151815
16072	no	rRNA metabolic process	7.06	BP	Thermal springs	0.0151	0.0783	Engineered	0.000242483	0.000484966	Human	2.42522e-191	8.76332e-269	depleted	0.0151815
43603	no	cellular amide metabolic process	6.91	BP	Thermal springs	0.0038	0.0795		0	0	Human	3.38007e-24	5.5414e-43	depleted	0.000575062
6631	no	fatty acid metabolic process	6.87	BP	Thermal springs	0.0067	0.0607	Soil	0.000242483	0.000242483	Human	1.15949e-72	8.39517e-101	depleted	1.8987e-16
9066	no	aspartate family amino acid metabolic process	6.72	BP	Thermal springs	0.0074	0.0398	Engineered	3.46945e-18	0.000242483	Human	2.54037e-33	6.25124e-52	depleted	0.0436604
8750	no	NAD(P)+ transhydrogenase (AB-specific) activity	11.14	MF	Thermal springs	0.1698	0.4461		0	0	Human	8.04425e-96	2.72898e-130	depleted	2.18317e-27
9039	no	urease activity	11	MF	Thermal springs	0.0036	0.5495	Plants	0.000484966	0.000727449	Plants	2.3335e-41	2.5032e-42	depleted	2.58382e-41
8746	no	NAD(P)+ transhydrogenase activity	10.78	MF	Thermal springs	0.1698	0.4461	Engineered	0.000242483	0.000484966	Human	8.04425e-96	2.72898e-130	depleted	2.18317e-27
4333	no	fumarate hydratase activity	10.69	MF	Thermal springs	0.1017	0.2247	Freshwater	0.000242483	0.000242483	Freshwater	3.44171e-16	4.28401e-52	enriched	0.0122234
16652	no	oxidoreductase activity, acting on NAD(P)H, NAD(P) as acceptor	10.23	MF	Thermal springs	0.1271	0.3255	Soil	0.000242483	0.000242483	Human	5.94585e-86	5.13122e-124	depleted	5.90746e-32
104	no	succinate dehydrogenase activity	9.83	MF	Thermal springs	0.2152	0.3777	Engineered	0.000242483	0.000242483	Human	1.12841e-93	8.5239e-126		0.576085
3989	no	acetyl-CoA carboxylase activity	9.6	MF	Thermal springs	0.0476	0.2943	Freshwater	0.000242483	0.000242483	Marine	2.51938e-48	2.7596e-60		0.969978
16730	no	oxidoreductase activity, acting on iron-sulfur proteins as donors	9.52	MF	Thermal springs	0.1141	0.3362	Freshwater	0.0014549	0.00169738	Freshwater	5.25532e-33	4.34446e-77	enriched	5.25532e-33
16421	no	CoA carboxylase activity	9.39	MF	Thermal springs	0.0476	0.2943	Marine	0.000242483	0.000484966	Marine	2.51938e-48	2.7596e-60		0.969978
16885	no	ligase activity, forming carbon-carbon bonds	9.23	MF	Thermal springs	0.0244	0.2151	Engineered	0.000242483	0.000242483	Marine	1.70339e-32	5.20125e-63		0.076328
16701	no	oxidoreductase activity, acting on single donors with incorporation of molecular oxygen	9.19	MF	Thermal springs	0.0295	0.0687	Marine	0.000242483	0.000484966	Human	2.80801e-57	2.41689e-195	depleted	1.05429e-17
16878	no	acid-thiol ligase activity	9.1	MF	Thermal springs	0.0546	0.1501	Engineered	3.46945e-18	0.000242483	Human	6.62778e-85	3.78903e-197	enriched	6.54444e-17
16877	no	ligase activity, forming carbon-sulfur bonds	8.88	MF	Thermal springs	0.0546	0.1501	Engineered	0.000242483	0.000484966	Human	6.62778e-85	3.78903e-197	enriched	6.54444e-17
16725	no	oxidoreductase activity, acting on CH or CH2 groups	8.54	MF	Thermal springs	0.0034	0.1061	Engineered	0.000727449	0.000727449	Soil	2.47043e-86	1.70215e-184		0.216284
16814	no	hydrolase activity, acting on carbon-nitrogen (but not peptide) bonds, in cyclic amidines	7.95	MF	Thermal springs	0.0143	0.0549		0	0	Soil	2.31547e-43	6.88075e-132	enriched	3.72697e-05
16811	no	hydrolase activity, acting on carbon-nitrogen (but not peptide) bonds, in linear amides	7.12	MF	Thermal springs	0.0056	0.0368	Freshwater	0.000242483	0.000242483	Human	1.91191e-18	1.20533e-20	depleted	1.92396e-18
9317	no	acetyl-CoA carboxylase complex	9.75	CC	Thermal springs	0.0476	0.2943	Freshwater	0.000242483	0.000242483	Marine	2.51938e-48	2.7596e-60		0.969978
9254	no	peptidoglycan turnover	10.47	BP	Plants	0.0275	0.0741	Engineered	0.000242483	0.000484966	Soil	1.77443e-101	9.85755e-109		0.303308
9226	no	nucleotide-sugar biosynthetic process	8.76	BP	Plants	0.0097	0.0961	Marine	0.000242483	0.000242483	Human	1.30291e-101	1.72955e-109	depleted	1.64519e-35
6261	no	DNA-dependent DNA replication	8.11	BP	Plants	0.0114	0.0609	Marine	0.000484966	0.000484966	Human	8.12438e-87	1.30282e-178	depleted	3.03915e-37
15031	no	protein transport	6.05	BP	Plants	0.0038	0.0572	Marine	0.000242483	0.000484966	Human	5.03299e-37	2.99368e-47		0.251473
8104	no	protein localization	5.97	BP	Plants	0.0017	0.0553	Marine	0.000242483	0.000242483	Human	7.27235e-46	2.65502e-69		0.293768
45184	no	establishment of protein localization	5.97	BP	Plants	0.0017	0.0553	Marine	0.000242483	0.000242483	Human	7.27235e-46	2.65502e-69		0.293768
6396	no	RNA processing	5.35	BP	Plants	0.0008	0.1301	Soil	0.000242483	0.000484966	Human	3.46684e-236	3.58935e-260	depleted	5.11546e-55
6200	no	ATP catabolic process	4.92	BP	Plants	0.0048	0.0749	Engineered	3.46945e-18	0.000242483	Human	3.72307e-56	2.22122e-290		0.589752
9128	no	purine nucleoside monophosphate catabolic process	4.92	BP	Plants	0.0048	0.0749	Freshwater	0.000727449	0.000727449	Human	3.72307e-56	2.22122e-290		0.589752
9158	no	ribonucleoside monophosphate catabolic process	4.92	BP	Plants	0.0048	0.0749	Marine	0.000484966	0.000484966	Human	3.72307e-56	2.22122e-290		0.589752
9169	no	purine ribonucleoside monophosphate catabolic process	4.92	BP	Plants	0.0048	0.0749	Marine	8.67362e-19	0.000242483	Human	3.72307e-56	2.22122e-290		0.589752
9125	no	nucleoside monophosphate catabolic process	4.91	BP	Plants	0.0057	0.0746		0	0	Human	6.54215e-56	3.21504e-290		0.572996
34655	no	nucleobase-containing compound catabolic process	4.41	BP	Plants	0.0028	0.0808		0	0	Human	3.5469e-48	4.43652e-304	depleted	2.15324e-05
19219	no	regulation of nucleobase-containing compound metabolic process	3.5	BP	Plants	0.0001	0.0538	Plants	0.000242483	0.000242483	Marine	1.13091e-76	3.79436e-125	enriched	2.23248e-57
51171	no	regulation of nitrogen compound metabolic process	3.5	BP	Plants	0.0001	0.0538	Engineered	3.46945e-18	0.000484966	Marine	1.13091e-76	3.79436e-125	enriched	2.23248e-57
6351	no	transcription, DNA-templated	3.49	BP	Plants	0.0015	0.0557		0	0	Marine	4.82327e-82	1.07738e-95	enriched	2.07092e-60
31406	no	carboxylic acid binding	6.89	MF	Plants	0.002	0.0252	Engineered	0.000242483	0.000484966	Human	1.01231e-34	3.60661e-180	depleted	1.28152e-14
43177	no	organic acid binding	6.89	MF	Plants	0.002	0.0252	Engineered	0.000484966	0.000727449	Human	1.01231e-34	3.60661e-180	depleted	1.28152e-14
3700	no	sequence-specific DNA binding transcription factor activity	4.43	MF	Plants	0.0004	0.0261	Engineered	3.46945e-18	0.000484966	Marine	2.48775e-52	3.13816e-155	enriched	1.51394e-46
6551	no	leucine metabolic process	9.08	BP		0	0		0	0	Human	5.30575e-68	1.9346e-156		0
9098	no	leucine biosynthetic process	9.08	BP		0	0	Engineered	0.000242483	0.000242483	Human	5.30575e-68	1.9346e-156		0
6355	no	regulation of transcription, DNA-templated	3.52	BP		0	0	Engineered	3.46945e-18	0.000242483	Marine	4.34222e-83	6.61128e-121		0
43436	no	oxoacid metabolic process	3.48	BP		0	0	Engineered	0.000969932	0.000969932	Soil	1.40077e-59	6.91553e-62		0
31975	no	envelope	5.86	CC		0	0	Thermal springs	0.000242483	0.000242483	Human	2.86502e-44	1.60849e-70		0
