# Supplementary material for: The evolutionary signal in metagenome phyletic profiles predicts many gene functions
Source: Microbiome. 2018 Jul 10;6:129. doi: 10.1186/s40168-018-0506-4 (PMC6040064; doi:10.1186/s40168-018-0506-4)
Supplement: Supplementary file 9 — Number of COG and NOG gene families that are assigned to GO terms, considering the known GO function annotations from Uniprot-GOA dated either December 2013 or November 2016, and for COGs/NOGs from either the eggNOG database v3 or eggNOG v4. (XLSX 140 kb) [file 40168_2018_506_MOESM9_ESM.xlsx]

## Sheet: Sheet1
GO term	# of COGs/NOGs: E3/U13	# of COGs/NOGs: E4/U13	# of COGs/NOGs: E4/U16		Number of COGs/NOGs:
GO:0000003	36	31	10		E3/U13 - EggNOG 3 and UniProt-GOA 2013
GO:0000014	NA	NA	1		E4/U13 - EggNOG 4 and UniProt-GOA 2013
GO:0000015	1	1	1		E4/U16 - EggNOG 4 and UniProt-GOA 2016
GO:0000018	1	1	1		NA - Not applicable
GO:0000027	NA	1	2
GO:0000030	7	2	3
GO:0000034	1	1	1
GO:0000036	8	14	12
GO:0000041	34	33	35
GO:0000049	42	33	30
GO:0000052	2	1	1
GO:0000062	1	1	1
GO:0000096	39	37	29
GO:0000097	31	32	28
GO:0000099	2	2	NA
GO:0000101	4	4	3
GO:0000103	4	4	5
GO:0000104	10	5	7
GO:0000105	14	17	15
GO:0000107	2	2	2
GO:0000150	8	12	14
GO:0000154	18	15	17
GO:0000155	70	203	192
GO:0000156	91	196	1
GO:0000160	176	384	375
GO:0000162	7	7	6
GO:0000166	1438	1519	1206
GO:0000172	1	NA	NA
GO:0000175	3	3	2
GO:0000178	3	NA	NA
GO:0000179	2	3	2
GO:0000209	NA	1	NA
GO:0000213	1	NA	NA
GO:0000217	1	1	1
GO:0000224	1	NA	NA
GO:0000253	NA	NA	1
GO:0000255	7	4	4
GO:0000256	5	3	3
GO:0000270	78	77	66
GO:0000271	154	124	66
GO:0000272	39	35	28
GO:0000286	1	1	1
GO:0000287	145	132	122
GO:0000295	1	2	1
GO:0000302	11	8	5
GO:0000303	2	NA	NA
GO:0000334	1	1	1
GO:0000338	2	NA	NA
GO:0000394	2	1	1
GO:0000405	1	1	1
GO:0000413	24	24	13
GO:0000428	NA	NA	1
GO:0000451	NA	NA	1
GO:0000453	NA	NA	1
GO:0000455	NA	NA	1
GO:0000502	5	6	6
GO:0000700	NA	NA	1
GO:0000701	NA	NA	1
GO:0000702	3	1	1
GO:0000715	1	1	1
GO:0000716	1	1	1
GO:0000724	1	1	2
GO:0000725	1	1	3
GO:0000726	1	1	1
GO:0000737	NA	NA	5
GO:0000738	2	NA	NA
GO:0000746	27	14	10
GO:0000774	2	2	2
GO:0000785	3	2	NA
GO:0000786	2	1	1
GO:0000902	45	39	4
GO:0000906	1	1	1
GO:0000910	52	45	21
GO:0000917	40	37	NA
GO:0000918	2	2	NA
GO:0000921	2	1	1
GO:0000966	NA	NA	1
GO:0000967	NA	NA	1
GO:0000975	2	4	4
GO:0000976	2	4	4
GO:0000984	2	4	4
GO:0000986	2	4	4
GO:0000987	2	4	4
GO:0000988	104	103	94
GO:0000989	7	6	6
GO:0000990	97	97	88
GO:0000996	97	97	88
GO:0001000	NA	NA	2
GO:0001017	2	4	4
GO:0001067	2	4	4
GO:0001071	427	905	781
GO:0001073	NA	1	1
GO:0001101	5	4	8
GO:0001121	1	1	NA
GO:0001123	1	1	1
GO:0001159	2	4	4
GO:0001172	1	NA	NA
GO:0001407	NA	NA	6
GO:0001504	1	NA	NA
GO:0001505	1	1	1
GO:0001510	30	28	35
GO:0001514	2	2	2
GO:0001522	11	5	7
GO:0001530	2	2	2
GO:0001539	70	48	48
GO:0001558	2	1	3
GO:0001666	4	5	5
GO:0001671	NA	1	NA
GO:0001676	1	NA	1
GO:0001678	NA	NA	1
GO:0001680	1	1	1
GO:0001682	4	NA	6
GO:0001716	1	2	3
GO:0001760	NA	NA	1
GO:0001871	18	7	7
GO:0001882	985	1090	892
GO:0001883	974	1082	891
GO:0001887	3	3	2
GO:0001897	2	2	2
GO:0001906	8	7	8
GO:0001907	2	2	2
GO:0001932	3	7	1
GO:0001933	1	NA	NA
GO:0002094	1	1	2
GO:0002097	9	9	9
GO:0002098	5	6	6
GO:0002100	NA	NA	2
GO:0002101	3	2	1
GO:0002128	1	NA	NA
GO:0002143	2	2	2
GO:0002161	8	11	11
GO:0002195	NA	NA	1
GO:0002250	2	1	NA
GO:0002252	32	24	23
GO:0002376	36	26	23
GO:0002437	2	1	NA
GO:0002438	2	1	NA
GO:0002443	2	1	NA
GO:0002449	2	1	NA
GO:0002460	2	1	NA
GO:0002524	2	1	NA
GO:0002526	2	1	NA
GO:0002682	4	1	1
GO:0002683	2	1	NA
GO:0002684	1	NA	1
GO:0002697	1	NA	NA
GO:0002831	1	NA	NA
GO:0002935	1	1	1
GO:0002943	2	3	3
GO:0002949	NA	NA	5
GO:0003008	2	2	NA
GO:0003032	3	2	1
GO:0003333	13	23	32
GO:0003676	2465	2709	2707
GO:0003677	1908	2250	2291
GO:0003678	14	13	17
GO:0003682	4	3	NA
GO:0003684	9	12	8
GO:0003688	4	1	2
GO:0003690	19	18	23
GO:0003697	13	9	10
GO:0003700	425	903	779
GO:0003712	1	1	1
GO:0003713	1	1	1
GO:0003723	318	265	243
GO:0003724	2	2	2
GO:0003725	4	4	4
GO:0003727	1	1	2
GO:0003729	21	6	6
GO:0003735	160	206	198
GO:0003743	26	15	11
GO:0003746	21	16	12
GO:0003747	7	6	6
GO:0003755	24	24	13
GO:0003774	40	32	18
GO:0003777	1	4	3
GO:0003779	3	4	3
GO:0003796	16	17	15
GO:0003810	2	2	1
GO:0003824	7732	7769	7113
GO:0003825	2	2	2
GO:0003830	1	1	1
GO:0003834	1	7	NA
GO:0003839	9	5	7
GO:0003840	1	1	1
GO:0003841	NA	1	1
GO:0003842	2	2	2
GO:0003844	1	1	1
GO:0003847	3	2	2
GO:0003848	6	3	3
GO:0003849	2	3	2
GO:0003852	2	3	3
GO:0003854	1	NA	NA
GO:0003855	6	4	2
GO:0003856	2	2	2
GO:0003857	1	2	2
GO:0003858	NA	1	1
GO:0003860	NA	NA	1
GO:0003861	3	2	2
GO:0003862	2	1	1
GO:0003863	1	NA	NA
GO:0003864	1	1	1
GO:0003865	1	1	1
GO:0003866	1	1	1
GO:0003868	1	1	1
GO:0003871	3	2	2
GO:0003872	3	1	1
GO:0003874	2	2	2
GO:0003877	1	1	1
GO:0003878	1	1	NA
GO:0003879	2	2	2
GO:0003880	6	5	2
GO:0003882	1	1	1
GO:0003883	1	1	1
GO:0003884	1	2	2
GO:0003885	NA	2	2
GO:0003886	2	3	3
GO:0003887	49	36	34
GO:0003896	25	12	14
GO:0003899	48	34	43
GO:0003904	1	1	1
GO:0003905	2	2	3
GO:0003906	6	7	7
GO:0003908	3	3	3
GO:0003909	5	9	8
GO:0003910	4	8	7
GO:0003911	1	1	1
GO:0003913	3	2	1
GO:0003916	25	20	19
GO:0003917	8	7	7
GO:0003918	8	9	8
GO:0003919	1	1	1
GO:0003922	2	2	2
GO:0003924	40	29	25
GO:0003933	8	7	5
GO:0003934	3	3	2
GO:0003935	3	3	2
GO:0003937	3	3	2
GO:0003938	1	1	3
GO:0003939	1	1	1
GO:0003941	1	1	1
GO:0003942	4	5	3
GO:0003949	1	1	1
GO:0003950	5	NA	1
GO:0003951	14	10	6
GO:0003952	1	1	1
GO:0003953	1	1	NA
GO:0003954	40	28	28
GO:0003955	1	1	1
GO:0003956	2	1	1
GO:0003957	1	NA	NA
GO:0003958	NA	1	1
GO:0003961	1	NA	NA
GO:0003963	1	1	1
GO:0003964	9	17	8
GO:0003968	1	NA	NA
GO:0003972	1	NA	NA
GO:0003977	2	2	2
GO:0003978	2	1	1
GO:0003979	1	1	1
GO:0003983	1	1	2
GO:0003984	3	4	4
GO:0003987	1	2	1
GO:0003988	NA	1	1
GO:0003989	5	7	8
GO:0003991	2	1	1
GO:0003992	1	1	1
GO:0003993	12	9	6
GO:0003994	2	2	3
GO:0003995	10	39	30
GO:0003998	4	3	2
GO:0003999	2	1	1
GO:0004000	1	1	3
GO:0004003	8	8	13
GO:0004004	NA	1	1
GO:0004013	1	2	2
GO:0004014	3	1	1
GO:0004015	NA	1	1
GO:0004016	7	9	9
GO:0004017	5	4	3
GO:0004018	1	2	1
GO:0004019	2	2	1
GO:0004020	1	1	1
GO:0004022	2	1	1
GO:0004026	3	2	NA
GO:0004030	NA	1	1
GO:0004034	1	1	NA
GO:0004035	4	5	2
GO:0004037	2	1	1
GO:0004040	10	9	12
GO:0004042	3	2	2
GO:0004044	1	1	1
GO:0004045	2	3	3
GO:0004047	4	10	1
GO:0004048	1	1	1
GO:0004049	1	1	1
GO:0004053	1	NA	NA
GO:0004055	2	1	1
GO:0004056	1	1	1
GO:0004057	1	1	1
GO:0004061	2	1	6
GO:0004064	2	1	1
GO:0004066	8	2	2
GO:0004067	2	2	3
GO:0004068	1	1	1
GO:0004069	NA	1	1
GO:0004070	3	1	2
GO:0004071	1	1	1
GO:0004072	2	1	1
GO:0004073	3	3	2
GO:0004075	3	3	3
GO:0004076	1	1	1
GO:0004077	5	4	4
GO:0004082	NA	1	1
GO:0004084	NA	1	2
GO:0004088	2	2	2
GO:0004089	6	5	4
GO:0004092	1	2	2
GO:0004096	7	8	7
GO:0004106	2	3	5
GO:0004107	1	1	1
GO:0004108	NA	1	1
GO:0004109	3	4	3
GO:0004112	2	4	7
GO:0004113	NA	NA	4
GO:0004114	2	3	3
GO:0004115	2	3	3
GO:0004121	NA	1	NA
GO:0004122	NA	1	1
GO:0004124	3	2	2
GO:0004125	1	1	1
GO:0004126	1	1	1
GO:0004127	3	2	2
GO:0004129	29	22	16
GO:0004132	NA	NA	1
GO:0004133	4	4	3
GO:0004134	3	3	2
GO:0004135	2	2	1
GO:0004139	1	2	2
GO:0004140	1	3	4
GO:0004141	2	2	2
GO:0004143	12	7	2
GO:0004144	6	4	5
GO:0004145	NA	1	NA
GO:0004146	3	1	1
GO:0004147	NA	NA	2
GO:0004148	1	1	NA
GO:0004149	1	NA	NA
GO:0004150	5	6	6
GO:0004151	2	3	3
GO:0004152	3	3	1
GO:0004156	1	1	1
GO:0004158	2	2	NA
GO:0004160	1	1	1
GO:0004161	NA	1	1
GO:0004163	1	1	1
GO:0004164	1	NA	NA
GO:0004169	1	NA	NA
GO:0004170	3	3	3
GO:0004175	186	128	119
GO:0004176	6	5	5
GO:0004177	31	33	36
GO:0004180	29	25	24
GO:0004181	9	7	7
GO:0004185	3	4	5
GO:0004190	43	23	22
GO:0004197	17	10	5
GO:0004198	1	NA	NA
GO:0004222	49	37	35
GO:0004252	74	55	54
GO:0004298	3	3	3
GO:0004300	1	NA	2
GO:0004308	2	2	1
GO:0004309	1	2	2
GO:0004310	NA	NA	1
GO:0004311	1	1	3
GO:0004312	15	12	25
GO:0004314	2	2	2
GO:0004315	9	5	4
GO:0004316	1	1	13
GO:0004318	3	3	4
GO:0004320	NA	1	1
GO:0004322	NA	NA	1
GO:0004324	NA	NA	1
GO:0004325	5	3	1
GO:0004326	1	2	2
GO:0004328	1	1	NA
GO:0004329	1	1	1
GO:0004331	NA	1	1
GO:0004332	2	2	2
GO:0004333	3	3	3
GO:0004335	1	2	2
GO:0004337	NA	NA	1
GO:0004340	3	1	2
GO:0004341	1	2	1
GO:0004342	1	1	1
GO:0004345	2	1	1
GO:0004347	4	4	4
GO:0004348	3	4	4
GO:0004349	1	1	1
GO:0004350	1	1	1
GO:0004351	1	2	NA
GO:0004352	1	1	2
GO:0004355	NA	1	1
GO:0004356	2	4	4
GO:0004357	6	6	5
GO:0004358	2	1	1
GO:0004359	1	1	2
GO:0004360	2	1	1
GO:0004363	2	3	2
GO:0004364	1	NA	NA
GO:0004365	1	1	NA
GO:0004366	2	2	2
GO:0004367	1	1	1
GO:0004368	2	2	3
GO:0004370	1	1	1
GO:0004371	2	3	2
GO:0004372	1	1	1
GO:0004373	NA	NA	1
GO:0004375	3	3	3
GO:0004385	1	1	1
GO:0004386	137	92	82
GO:0004392	5	4	3
GO:0004396	4	2	4
GO:0004397	1	1	1
GO:0004398	1	1	1
GO:0004399	1	1	2
GO:0004400	1	2	1
GO:0004401	NA	1	1
GO:0004402	NA	1	1
GO:0004411	1	1	1
GO:0004412	2	1	1
GO:0004413	1	1	1
GO:0004414	1	1	1
GO:0004415	1	NA	NA
GO:0004416	NA	1	1
GO:0004417	1	1	1
GO:0004418	1	1	1
GO:0004420	2	1	2
GO:0004421	1	1	1
GO:0004422	1	1	1
GO:0004423	NA	1	1
GO:0004424	1	2	1
GO:0004425	2	2	1
GO:0004427	8	5	5
GO:0004435	1	2	NA
GO:0004436	1	NA	NA
GO:0004448	2	2	2
GO:0004450	2	2	2
GO:0004451	1	1	1
GO:0004452	2	2	2
GO:0004455	1	1	1
GO:0004457	NA	1	1
GO:0004462	9	6	7
GO:0004463	2	2	2
GO:0004467	NA	NA	1
GO:0004470	1	2	2
GO:0004471	1	2	2
GO:0004474	1	1	1
GO:0004476	3	3	3
GO:0004477	1	1	1
GO:0004478	2	2	2
GO:0004479	1	2	2
GO:0004488	2	3	2
GO:0004489	3	2	2
GO:0004491	NA	1	1
GO:0004493	NA	1	1
GO:0004494	3	3	3
GO:0004496	1	1	2
GO:0004497	68	83	73
GO:0004499	NA	NA	1
GO:0004505	1	1	1
GO:0004512	1	1	1
GO:0004514	2	2	2
GO:0004515	1	1	1
GO:0004516	1	1	1
GO:0004517	2	1	1
GO:0004518	500	344	327
GO:0004519	316	217	200
GO:0004520	41	20	26
GO:0004521	48	32	41
GO:0004523	11	8	8
GO:0004525	3	2	2
GO:0004526	17	9	8
GO:0004527	149	98	77
GO:0004528	1	1	1
GO:0004529	22	14	17
GO:0004530	1	1	NA
GO:0004531	1	NA	NA
GO:0004532	8	6	7
GO:0004534	NA	NA	1
GO:0004536	67	38	50
GO:0004540	89	70	82
GO:0004549	19	10	8
GO:0004550	1	1	1
GO:0004551	1	2	5
GO:0004553	192	162	148
GO:0004555	2	3	3
GO:0004556	NA	NA	1
GO:0004557	2	2	4
GO:0004558	2	2	NA
GO:0004559	3	1	2
GO:0004560	3	2	2
GO:0004561	1	1	1
GO:0004563	3	4	2
GO:0004564	1	1	1
GO:0004565	4	4	3
GO:0004567	3	2	1
GO:0004568	5	7	8
GO:0004569	1	NA	NA
GO:0004573	3	2	1
GO:0004576	1	2	2
GO:0004584	NA	NA	2
GO:0004585	1	1	1
GO:0004588	2	2	2
GO:0004590	2	2	2
GO:0004591	1	1	1
GO:0004592	1	1	1
GO:0004594	3	4	5
GO:0004595	2	1	1
GO:0004596	NA	1	3
GO:0004597	1	NA	NA
GO:0004601	32	29	26
GO:0004602	1	1	1
GO:0004604	NA	1	1
GO:0004605	2	3	3
GO:0004608	NA	2	2
GO:0004609	2	5	5
GO:0004611	6	6	6
GO:0004612	2	2	2
GO:0004613	1	1	1
GO:0004614	1	1	1
GO:0004616	9	7	8
GO:0004618	1	2	1
GO:0004619	5	6	6
GO:0004620	11	8	10
GO:0004622	NA	NA	2
GO:0004623	NA	NA	1
GO:0004629	8	6	4
GO:0004632	1	1	1
GO:0004633	1	1	1
GO:0004634	1	1	1
GO:0004635	1	1	1
GO:0004636	1	2	2
GO:0004637	1	1	1
GO:0004638	2	2	1
GO:0004639	1	2	2
GO:0004640	3	2	1
GO:0004641	1	1	1
GO:0004642	3	2	3
GO:0004643	2	1	1
GO:0004644	2	2	2
GO:0004645	2	3	3
GO:0004647	2	3	3
GO:0004648	1	1	1
GO:0004650	1	1	1
GO:0004652	1	1	1
GO:0004654	2	4	3
GO:0004655	2	2	2
GO:0004657	2	2	2
GO:0004658	1	1	1
GO:0004659	12	9	7
GO:0004661	NA	NA	1
GO:0004664	4	2	2
GO:0004665	2	3	3
GO:0004668	2	1	1
GO:0004671	6	5	2
GO:0004672	124	252	248
GO:0004673	73	205	194
GO:0004674	39	36	41
GO:0004683	2	1	1
GO:0004687	NA	1	NA
GO:0004690	NA	NA	1
GO:0004691	NA	NA	1
GO:0004712	2	1	1
GO:0004713	3	4	4
GO:0004714	1	NA	NA
GO:0004719	2	1	1
GO:0004721	23	23	21
GO:0004722	NA	NA	3
GO:0004725	19	20	15
GO:0004729	3	3	3
GO:0004730	NA	NA	1
GO:0004731	2	2	2
GO:0004733	34	25	24
GO:0004735	1	1	1
GO:0004736	3	1	1
GO:0004738	4	2	1
GO:0004739	4	2	1
GO:0004743	3	4	4
GO:0004746	2	2	2
GO:0004747	NA	5	5
GO:0004748	3	2	2
GO:0004749	2	1	1
GO:0004750	2	1	1
GO:0004751	2	3	3
GO:0004753	1	1	1
GO:0004754	1	1	1
GO:0004756	1	1	1
GO:0004764	1	1	1
GO:0004765	2	1	1
GO:0004766	2	3	5
GO:0004767	1	NA	1
GO:0004769	1	NA	1
GO:0004772	NA	NA	2
GO:0004774	2	2	2
GO:0004775	2	2	2
GO:0004779	3	2	2
GO:0004781	3	2	2
GO:0004784	6	4	4
GO:0004788	4	4	4
GO:0004789	7	6	2
GO:0004791	1	1	1
GO:0004792	9	12	8
GO:0004793	1	1	1
GO:0004794	1	1	1
GO:0004795	1	1	1
GO:0004797	2	1	1
GO:0004798	2	1	1
GO:0004799	3	2	1
GO:0004801	2	3	3
GO:0004802	3	3	3
GO:0004803	90	96	95
GO:0004805	1	1	3
GO:0004806	21	14	6
GO:0004807	1	2	1
GO:0004808	1	1	1
GO:0004809	1	1	1
GO:0004810	2	1	2
GO:0004812	60	63	49
GO:0004813	2	4	2
GO:0004814	4	3	2
GO:0004815	2	2	NA
GO:0004816	1	1	1
GO:0004817	1	1	1
GO:0004818	2	1	1
GO:0004819	1	NA	NA
GO:0004820	6	7	6
GO:0004821	1	3	2
GO:0004822	1	2	2
GO:0004823	1	1	1
GO:0004824	3	3	3
GO:0004825	1	2	1
GO:0004826	4	4	4
GO:0004827	1	1	1
GO:0004828	1	2	2
GO:0004829	1	1	1
GO:0004830	1	1	1
GO:0004831	1	1	1
GO:0004832	3	1	1
GO:0004833	3	2	2
GO:0004834	3	3	3
GO:0004842	3	5	10
GO:0004843	2	NA	NA
GO:0004844	2	1	2
GO:0004845	4	3	3
GO:0004846	1	1	1
GO:0004848	4	3	3
GO:0004849	4	4	3
GO:0004850	1	1	1
GO:0004851	3	1	1
GO:0004852	8	7	7
GO:0004853	6	6	6
GO:0004854	2	3	2
GO:0004855	1	1	1
GO:0004856	1	1	1
GO:0004857	27	19	18
GO:0004860	1	NA	NA
GO:0004864	NA	NA	1
GO:0004866	15	9	8
GO:0004867	4	1	1
GO:0004869	2	NA	NA
GO:0004871	250	521	328
GO:0004872	142	287	302
GO:0004888	1	2	17
GO:0004930	NA	1	1
GO:0004969	NA	1	1
GO:0004970	NA	NA	15
GO:0005057	NA	NA	193
GO:0005085	2	1	1
GO:0005086	1	NA	NA
GO:0005096	2	2	2
GO:0005102	7	2	1
GO:0005126	1	NA	NA
GO:0005164	1	NA	NA
GO:0005179	1	NA	NA
GO:0005198	222	250	236
GO:0005199	1	1	1
GO:0005201	1	1	1
GO:0005215	1012	1267	894
GO:0005216	17	14	29
GO:0005230	3	1	16
GO:0005242	1	1	1
GO:0005244	9	9	9
GO:0005247	5	5	5
GO:0005249	4	4	4
GO:0005253	5	5	5
GO:0005254	5	5	5
GO:0005261	4	4	5
GO:0005267	4	4	5
GO:0005275	2	2	10
GO:0005283	3	2	2
GO:0005294	2	1	1
GO:0005304	1	1	NA
GO:0005310	11	11	4
GO:0005313	1	1	1
GO:0005315	7	6	6
GO:0005319	8	7	5
GO:0005326	3	2	1
GO:0005328	3	2	1
GO:0005337	9	9	8
GO:0005342	40	50	41
GO:0005343	16	15	2
GO:0005344	2	2	1
GO:0005345	NA	NA	1
GO:0005346	1	2	1
GO:0005347	1	2	1
GO:0005350	NA	NA	3
GO:0005351	29	44	5
GO:0005353	NA	NA	3
GO:0005354	1	1	1
GO:0005355	1	1	1
GO:0005363	1	1	1
GO:0005368	1	1	1
GO:0005372	NA	1	NA
GO:0005375	1	1	NA
GO:0005381	12	14	12
GO:0005384	NA	NA	1
GO:0005388	NA	1	1
GO:0005402	29	44	5
GO:0005415	2	1	NA
GO:0005416	3	2	2
GO:0005451	11	7	8
GO:0005471	1	2	1
GO:0005488	5375	5395	5133
GO:0005496	20	14	1
GO:0005506	190	170	126
GO:0005507	54	45	27
GO:0005509	53	37	33
GO:0005515	183	150	173
GO:0005516	3	2	2
GO:0005518	3	6	6
GO:0005524	890	1022	839
GO:0005525	80	61	54
GO:0005534	NA	NA	1
GO:0005536	NA	NA	1
GO:0005539	1	1	23
GO:0005542	1	1	1
GO:0005543	NA	1	3
GO:0005544	NA	1	1
GO:0005576	158	153	113
GO:0005578	9	13	NA
GO:0005581	7	13	NA
GO:0005604	2	NA	NA
GO:0005605	1	NA	NA
GO:0005606	1	NA	NA
GO:0005615	20	21	12
GO:0005618	72	103	50
GO:0005622	1399	1358	639
GO:0005623	2769	2756	92
GO:0005634	2	3	2
GO:0005657	14	5	NA
GO:0005658	NA	NA	1
GO:0005694	62	46	14
GO:0005727	21	23	9
GO:0005732	4	NA	NA
GO:0005737	912	913	630
GO:0005739	1	NA	1
GO:0005773	3	2	NA
GO:0005783	2	NA	NA
GO:0005786	3	1	NA
GO:0005789	1	NA	NA
GO:0005794	1	NA	NA
GO:0005795	1	NA	NA
GO:0005829	30	27	54
GO:0005835	2	2	3
GO:0005839	3	3	3
GO:0005840	194	238	226
GO:0005850	1	NA	NA
GO:0005853	1	NA	NA
GO:0005856	5	6	2
GO:0005871	1	4	3
GO:0005874	1	NA	NA
GO:0005875	1	4	3
GO:0005886	915	964	854
GO:0005887	95	80	99
GO:0005911	NA	1	1
GO:0005923	NA	1	1
GO:0005938	2	1	NA
GO:0005940	2	1	1
GO:0005945	2	1	NA
GO:0005952	1	6	NA
GO:0005960	1	1	1
GO:0005971	2	2	NA
GO:0005975	633	537	443
GO:0005976	203	165	101
GO:0005977	9	8	7
GO:0005978	5	4	3
GO:0005980	3	3	2
GO:0005984	6	11	11
GO:0005985	NA	1	1
GO:0005988	1	1	1
GO:0005990	1	1	1
GO:0005991	5	9	9
GO:0005992	3	5	5
GO:0005993	1	1	1
GO:0005996	77	78	48
GO:0005997	1	1	1
GO:0006000	1	NA	1
GO:0006001	NA	NA	1
GO:0006002	2	1	1
GO:0006004	2	2	2
GO:0006006	48	44	17
GO:0006007	38	32	1
GO:0006011	8	6	7
GO:0006012	5	6	6
GO:0006013	1	1	1
GO:0006014	1	6	6
GO:0006015	4	3	3
GO:0006020	1	2	5
GO:0006021	1	1	1
GO:0006022	84	85	75
GO:0006023	20	19	18
GO:0006024	20	19	18
GO:0006026	56	56	46
GO:0006027	51	49	38
GO:0006030	5	8	9
GO:0006032	5	7	8
GO:0006040	15	19	17
GO:0006044	2	3	2
GO:0006047	2	2	1
GO:0006048	1	1	1
GO:0006050	1	1	1
GO:0006051	1	1	1
GO:0006054	1	1	1
GO:0006059	4	4	3
GO:0006063	3	2	2
GO:0006064	3	2	2
GO:0006066	34	35	29
GO:0006071	9	11	7
GO:0006072	4	4	3
GO:0006073	16	16	14
GO:0006080	3	2	1
GO:0006081	16	19	60
GO:0006082	469	475	453
GO:0006083	3	4	3
GO:0006084	10	10	9
GO:0006085	4	5	3
GO:0006089	2	3	5
GO:0006090	10	11	27
GO:0006091	199	137	104
GO:0006094	11	13	13
GO:0006096	19	16	15
GO:0006097	3	3	3
GO:0006098	20	17	11
GO:0006099	23	22	22
GO:0006101	NA	NA	22
GO:0006103	NA	NA	1
GO:0006105	3	3	5
GO:0006106	2	2	3
GO:0006107	2	2	1
GO:0006108	2	2	1
GO:0006109	7	5	4
GO:0006112	9	8	7
GO:0006113	2	4	4
GO:0006119	21	16	2
GO:0006139	2599	3020	2553
GO:0006140	11	9	NA
GO:0006144	10	8	8
GO:0006145	2	2	1
GO:0006146	1	1	1
GO:0006152	150	201	1
GO:0006163	269	313	147
GO:0006164	95	93	94
GO:0006165	1	1	16
GO:0006166	3	2	3
GO:0006167	6	5	4
GO:0006168	2	1	1
GO:0006171	6	8	9
GO:0006177	3	3	3
GO:0006183	1	1	1
GO:0006184	42	32	NA
GO:0006188	17	15	16
GO:0006189	17	14	15
GO:0006195	161	209	2
GO:0006198	2	2	2
GO:0006200	108	169	NA
GO:0006206	10	11	13
GO:0006207	7	5	7
GO:0006208	NA	1	1
GO:0006212	NA	1	1
GO:0006213	19	19	17
GO:0006216	1	1	1
GO:0006220	28	29	27
GO:0006221	25	27	23
GO:0006222	13	14	12
GO:0006223	1	1	1
GO:0006226	2	2	1
GO:0006228	1	1	1
GO:0006229	1	1	1
GO:0006231	5	2	2
GO:0006233	1	1	1
GO:0006235	2	2	2
GO:0006241	4	4	4
GO:0006259	672	596	580
GO:0006260	154	111	87
GO:0006261	58	40	4
GO:0006265	25	20	19
GO:0006266	NA	3	8
GO:0006268	3	3	5
GO:0006269	29	16	22
GO:0006270	18	13	10
GO:0006271	1	1	NA
GO:0006273	1	1	NA
GO:0006274	2	2	2
GO:0006275	5	4	3
GO:0006276	10	7	8
GO:0006278	7	9	8
GO:0006281	143	135	108
GO:0006282	7	5	5
GO:0006283	1	1	NA
GO:0006284	15	14	14
GO:0006289	9	7	5
GO:0006298	8	10	13
GO:0006302	3	3	3
GO:0006303	1	1	1
GO:0006304	85	64	63
GO:0006305	28	29	29
GO:0006306	28	29	29
GO:0006308	24	12	19
GO:0006310	221	221	222
GO:0006312	NA	NA	1
GO:0006313	94	103	101
GO:0006314	1	NA	NA
GO:0006323	21	20	18
GO:0006325	3	4	4
GO:0006333	2	1	NA
GO:0006334	2	1	1
GO:0006351	1168	1665	1283
GO:0006352	105	101	92
GO:0006353	16	16	12
GO:0006354	7	7	1
GO:0006355	1137	1639	1568
GO:0006364	46	31	33
GO:0006366	4	3	NA
GO:0006367	4	3	4
GO:0006378	1	1	1
GO:0006379	1	NA	NA
GO:0006388	2	1	1
GO:0006396	146	115	109
GO:0006397	3	2	2
GO:0006399	127	100	93
GO:0006400	56	48	43
GO:0006401	15	18	16
GO:0006402	8	9	9
GO:0006412	275	302	250
GO:0006413	27	17	13
GO:0006414	35	34	14
GO:0006415	8	7	8
GO:0006417	24	29	29
GO:0006418	36	30	28
GO:0006419	2	2	2
GO:0006420	3	2	2
GO:0006421	1	1	1
GO:0006422	1	1	NA
GO:0006423	1	1	1
GO:0006424	2	1	1
GO:0006425	1	NA	NA
GO:0006426	5	5	5
GO:0006427	1	2	1
GO:0006428	1	1	1
GO:0006429	1	1	1
GO:0006430	3	3	3
GO:0006431	1	1	1
GO:0006432	3	3	3
GO:0006433	1	1	1
GO:0006434	1	1	1
GO:0006435	1	1	1
GO:0006436	1	1	1
GO:0006437	1	1	1
GO:0006438	2	1	1
GO:0006446	NA	NA	1
GO:0006448	12	17	16
GO:0006449	1	1	1
GO:0006450	11	17	16
GO:0006451	2	2	2
GO:0006457	57	51	52
GO:0006461	74	50	43
GO:0006464	230	205	391
GO:0006465	3	2	2
GO:0006468	46	61	251
GO:0006469	1	NA	NA
GO:0006470	21	20	23
GO:0006471	4	NA	1
GO:0006473	1	4	4
GO:0006474	1	3	3
GO:0006475	NA	1	1
GO:0006476	1	1	1
GO:0006479	15	13	12
GO:0006481	4	4	2
GO:0006486	21	10	9
GO:0006487	1	1	1
GO:0006493	5	2	1
GO:0006497	4	4	2
GO:0006505	16	8	2
GO:0006506	4	4	2
GO:0006508	354	308	374
GO:0006511	1	1	NA
GO:0006515	1	1	1
GO:0006518	22	21	271
GO:0006520	300	301	257
GO:0006522	4	5	4
GO:0006523	2	2	2
GO:0006524	1	2	1
GO:0006525	21	19	18
GO:0006526	12	10	10
GO:0006527	6	6	6
GO:0006528	9	3	3
GO:0006529	9	3	3
GO:0006531	1	1	1
GO:0006534	11	9	6
GO:0006535	4	3	3
GO:0006536	11	13	12
GO:0006537	5	5	4
GO:0006538	1	2	3
GO:0006541	24	22	23
GO:0006542	1	3	3
GO:0006543	2	2	1
GO:0006544	13	18	9
GO:0006545	4	2	2
GO:0006546	8	14	5
GO:0006547	19	21	19
GO:0006548	2	2	2
GO:0006549	6	6	5
GO:0006551	6	5	5
GO:0006553	18	18	17
GO:0006554	1	2	2
GO:0006555	28	28	23
GO:0006556	1	1	1
GO:0006557	1	1	1
GO:0006558	7	5	5
GO:0006559	2	2	2
GO:0006560	5	5	5
GO:0006561	5	4	4
GO:0006562	2	2	2
GO:0006563	6	7	7
GO:0006564	1	3	3
GO:0006566	5	6	6
GO:0006567	NA	1	2
GO:0006568	14	13	17
GO:0006569	7	6	10
GO:0006570	3	4	4
GO:0006571	2	3	3
GO:0006573	3	4	2
GO:0006575	60	65	61
GO:0006576	30	29	35
GO:0006577	2	4	5
GO:0006578	1	3	4
GO:0006580	7	6	5
GO:0006582	1	NA	NA
GO:0006586	14	13	17
GO:0006591	3	3	3
GO:0006595	7	6	9
GO:0006596	7	6	9
GO:0006597	1	NA	NA
GO:0006605	34	22	22
GO:0006612	6	4	5
GO:0006613	6	4	4
GO:0006614	6	4	4
GO:0006620	NA	NA	1
GO:0006629	320	290	238
GO:0006631	68	67	62
GO:0006633	60	56	53
GO:0006635	NA	1	1
GO:0006636	1	1	NA
GO:0006637	11	12	14
GO:0006638	NA	NA	3
GO:0006639	NA	NA	3
GO:0006641	NA	NA	3
GO:0006643	38	29	25
GO:0006644	75	69	71
GO:0006646	2	5	2
GO:0006650	28	23	17
GO:0006654	NA	NA	1
GO:0006655	1	NA	2
GO:0006661	4	4	2
GO:0006662	7	12	11
GO:0006664	34	24	20
GO:0006665	5	6	6
GO:0006672	3	3	3
GO:0006677	1	1	1
GO:0006678	1	1	1
GO:0006680	1	1	1
GO:0006687	1	1	1
GO:0006694	1	NA	1
GO:0006696	NA	NA	1
GO:0006720	29	31	23
GO:0006721	22	22	14
GO:0006722	1	1	1
GO:0006725	2861	3266	2815
GO:0006729	5	4	5
GO:0006730	22	11	13
GO:0006732	187	188	195
GO:0006733	47	42	51
GO:0006739	26	22	15
GO:0006740	21	18	1
GO:0006741	4	3	2
GO:0006742	1	1	1
GO:0006743	9	10	8
GO:0006744	9	10	8
GO:0006747	NA	NA	1
GO:0006749	14	12	12
GO:0006750	13	11	9
GO:0006751	NA	NA	2
GO:0006753	422	498	247
GO:0006754	48	47	45
GO:0006757	NA	NA	15
GO:0006760	22	26	21
GO:0006766	100	94	99
GO:0006767	100	94	98
GO:0006768	5	10	9
GO:0006769	NA	NA	1
GO:0006771	13	14	14
GO:0006772	24	27	24
GO:0006775	NA	NA	1
GO:0006777	15	24	21
GO:0006778	49	39	34
GO:0006779	41	34	27
GO:0006782	7	6	5
GO:0006783	13	13	8
GO:0006784	1	4	4
GO:0006787	6	4	4
GO:0006788	5	2	2
GO:0006790	100	113	123
GO:0006793	1015	1189	917
GO:0006796	996	1173	902
GO:0006797	3	1	1
GO:0006799	3	1	1
GO:0006801	6	2	5
GO:0006805	1	4	5
GO:0006807	3218	3612	3317
GO:0006808	8	5	4
GO:0006809	2	1	1
GO:0006810	1659	1960	1876
GO:0006811	405	396	414
GO:0006812	242	210	223
GO:0006813	28	23	23
GO:0006814	32	25	19
GO:0006816	NA	1	1
GO:0006817	10	9	8
GO:0006818	72	67	97
GO:0006820	143	165	162
GO:0006821	5	5	5
GO:0006824	12	6	6
GO:0006825	3	6	3
GO:0006826	5	9	10
GO:0006827	NA	NA	3
GO:0006828	NA	NA	1
GO:0006833	NA	1	NA
GO:0006835	11	11	4
GO:0006836	4	2	1
GO:0006842	1	1	1
GO:0006846	NA	1	NA
GO:0006855	3	6	7
GO:0006857	2	2	3
GO:0006858	13	6	4
GO:0006862	NA	NA	1
GO:0006863	NA	NA	1
GO:0006865	65	81	78
GO:0006869	9	9	15
GO:0006873	23	23	11
GO:0006875	21	22	10
GO:0006878	1	1	1
GO:0006879	20	21	8
GO:0006885	1	1	1
GO:0006886	49	28	23
GO:0006887	NA	1	NA
GO:0006904	NA	1	1
GO:0006914	1	NA	NA
GO:0006915	3	1	NA
GO:0006928	77	50	48
GO:0006935	57	78	65
GO:0006950	442	382	273
GO:0006952	102	61	47
GO:0006954	2	1	NA
GO:0006955	6	3	NA
GO:0006970	1	1	1
GO:0006972	1	1	1
GO:0006974	154	143	114
GO:0006979	19	16	17
GO:0006996	83	58	131
GO:0007005	3	1	NA
GO:0007010	3	2	3
GO:0007017	1	NA	NA
GO:0007049	107	104	95
GO:0007059	14	17	13
GO:0007062	1	1	1
GO:0007154	382	644	33
GO:0007155	97	104	86
GO:0007156	4	1	1
GO:0007165	344	616	532
GO:0007166	15	10	17
GO:0007186	8	7	1
GO:0007205	8	5	NA
GO:0007215	NA	NA	15
GO:0007229	7	3	2
GO:0007264	2	1	NA
GO:0007265	2	1	NA
GO:0007266	1	1	NA
GO:0007267	1	1	1
GO:0007268	1	1	NA
GO:0007275	3	NA	NA
GO:0007338	1	NA	NA
GO:0007346	NA	NA	4
GO:0007600	1	1	NA
GO:0007602	NA	NA	1
GO:0007606	1	1	NA
GO:0007610	4	6	NA
GO:0007623	1	3	2
GO:0008026	32	29	15
GO:0008028	9	11	5
GO:0008033	90	71	66
GO:0008047	7	6	5
GO:0008061	NA	1	1
GO:0008066	NA	NA	15
GO:0008076	3	3	3
GO:0008079	7	6	6
GO:0008080	278	299	296
GO:0008081	66	61	25
GO:0008083	1	NA	NA
GO:0008092	5	4	4
GO:0008094	18	19	23
GO:0008097	2	1	1
GO:0008104	303	238	201
GO:0008107	2	1	1
GO:0008108	2	2	2
GO:0008113	1	2	1
GO:0008115	4	4	4
GO:0008119	NA	2	2
GO:0008121	4	3	NA
GO:0008124	5	4	5
GO:0008131	1	1	1
GO:0008134	12	12	12
GO:0008135	53	37	29
GO:0008137	29	23	23
GO:0008138	8	4	4
GO:0008144	10	12	8
GO:0008146	22	9	8
GO:0008152	7318	7823	6769
GO:0008156	2	2	1
GO:0008168	451	423	392
GO:0008169	6	4	3
GO:0008170	28	28	32
GO:0008171	20	22	17
GO:0008172	22	16	10
GO:0008173	33	32	31
GO:0008175	13	16	15
GO:0008176	2	4	3
GO:0008177	NA	NA	2
GO:0008184	1	1	1
GO:0008186	1	2	2
GO:0008191	1	1	NA
GO:0008192	1	NA	NA
GO:0008193	1	NA	NA
GO:0008194	13	11	10
GO:0008195	NA	NA	1
GO:0008198	9	10	10
GO:0008199	12	9	10
GO:0008201	1	1	1
GO:0008202	2	1	2
GO:0008204	NA	NA	1
GO:0008213	15	13	12
GO:0008215	1	NA	NA
GO:0008216	6	5	5
GO:0008218	7	5	5
GO:0008219	7	2	2
GO:0008227	NA	1	1
GO:0008233	436	363	337
GO:0008234	31	20	15
GO:0008235	12	9	9
GO:0008236	111	86	89
GO:0008237	103	82	80
GO:0008238	68	67	70
GO:0008239	3	4	5
GO:0008241	1	1	1
GO:0008242	2	2	3
GO:0008251	NA	NA	2
GO:0008252	2	2	5
GO:0008253	2	2	5
GO:0008270	231	204	191
GO:0008271	2	2	3
GO:0008272	11	10	11
GO:0008276	20	16	12
GO:0008277	NA	1	NA
GO:0008289	28	29	22
GO:0008294	1	1	1
GO:0008295	6	5	5
GO:0008299	27	31	23
GO:0008305	5	1	1
GO:0008308	5	5	5
GO:0008309	NA	NA	2
GO:0008312	3	1	1
GO:0008318	NA	NA	1
GO:0008320	62	47	43
GO:0008324	269	249	174
GO:0008356	NA	1	1
GO:0008360	41	36	34
GO:0008373	1	1	1
GO:0008374	25	21	22
GO:0008375	7	5	4
GO:0008378	1	NA	NA
GO:0008379	1	1	1
GO:0008380	2	1	1
GO:0008408	23	17	21
GO:0008409	6	7	5
GO:0008410	5	5	5
GO:0008412	NA	NA	1
GO:0008413	NA	NA	1
GO:0008417	8	5	5
GO:0008422	NA	NA	1
GO:0008425	1	2	1
GO:0008428	2	1	2
GO:0008430	4	2	1
GO:0008442	1	2	NA
GO:0008443	5	2	2
GO:0008444	3	2	2
GO:0008446	2	1	1
GO:0008448	2	1	1
GO:0008452	5	4	4
GO:0008460	1	2	1
GO:0008473	1	2	2
GO:0008477	1	3	3
GO:0008478	1	1	1
GO:0008479	7	1	1
GO:0008483	27	36	32
GO:0008484	5	6	6
GO:0008488	7	3	1
GO:0008490	1	1	NA
GO:0008495	1	1	2
GO:0008508	5	5	NA
GO:0008509	93	101	90
GO:0008514	44	55	43
GO:0008519	1	1	3
GO:0008521	NA	NA	1
GO:0008531	2	1	1
GO:0008534	2	1	1
GO:0008535	4	3	NA
GO:0008556	6	3	3
GO:0008565	147	109	93
GO:0008603	1	6	NA
GO:0008609	NA	1	1
GO:0008610	195	191	155
GO:0008612	2	3	3
GO:0008614	6	5	5
GO:0008615	6	5	5
GO:0008616	15	9	9
GO:0008641	NA	NA	14
GO:0008643	82	114	113
GO:0008645	1	4	6
GO:0008649	17	13	13
GO:0008650	2	1	NA
GO:0008652	176	169	134
GO:0008653	52	47	29
GO:0008654	58	61	66
GO:0008655	2	2	3
GO:0008657	6	5	5
GO:0008658	10	11	7
GO:0008660	1	NA	NA
GO:0008661	1	2	2
GO:0008662	1	1	1
GO:0008664	3	3	3
GO:0008666	2	1	1
GO:0008667	NA	1	1
GO:0008668	1	1	NA
GO:0008670	NA	NA	1
GO:0008671	1	1	1
GO:0008676	2	2	2
GO:0008677	3	2	2
GO:0008678	NA	1	1
GO:0008685	2	3	4
GO:0008686	3	2	2
GO:0008690	2	2	1
GO:0008691	NA	1	NA
GO:0008693	NA	1	NA
GO:0008697	1	1	1
GO:0008701	NA	1	1
GO:0008703	4	8	8
GO:0008704	2	1	2
GO:0008705	7	8	3
GO:0008707	1	1	NA
GO:0008712	NA	1	1
GO:0008715	1	1	1
GO:0008716	1	1	1
GO:0008718	NA	4	4
GO:0008720	NA	NA	1
GO:0008721	1	1	1
GO:0008725	1	1	1
GO:0008726	NA	2	2
GO:0008727	NA	1	1
GO:0008733	1	1	1
GO:0008734	1	2	2
GO:0008736	1	1	1
GO:0008740	1	1	1
GO:0008741	1	1	1
GO:0008743	NA	1	1
GO:0008745	32	29	28
GO:0008746	4	4	2
GO:0008750	3	4	2
GO:0008752	1	1	1
GO:0008755	1	NA	NA
GO:0008757	75	78	72
GO:0008759	1	1	1
GO:0008760	2	1	1
GO:0008761	1	1	1
GO:0008762	7	18	2
GO:0008763	1	2	1
GO:0008764	1	3	3
GO:0008765	2	2	2
GO:0008766	1	1	NA
GO:0008767	2	2	2
GO:0008770	1	1	1
GO:0008771	1	1	1
GO:0008772	1	1	1
GO:0008773	3	3	3
GO:0008774	1	1	1
GO:0008775	1	1	1
GO:0008776	2	2	1
GO:0008780	3	4	4
GO:0008782	2	4	3
GO:0008784	3	3	3
GO:0008785	2	2	1
GO:0008791	2	1	1
GO:0008792	2	2	2
GO:0008794	2	4	4
GO:0008795	1	1	1
GO:0008796	1	2	2
GO:0008797	1	1	1
GO:0008798	1	1	1
GO:0008800	3	9	8
GO:0008803	1	2	2
GO:0008804	1	1	1
GO:0008808	NA	NA	1
GO:0008810	12	10	8
GO:0008811	1	1	1
GO:0008812	1	2	NA
GO:0008813	3	1	1
GO:0008814	1	1	1
GO:0008815	3	3	NA
GO:0008817	2	2	2
GO:0008818	5	2	2
GO:0008820	NA	NA	1
GO:0008821	2	2	2
GO:0008824	1	1	1
GO:0008825	1	1	1
GO:0008827	2	2	2
GO:0008828	NA	1	1
GO:0008829	1	1	1
GO:0008830	3	1	1
GO:0008831	2	1	1
GO:0008832	1	1	1
GO:0008833	1	2	2
GO:0008835	2	2	2
GO:0008836	1	1	1
GO:0008837	2	1	1
GO:0008839	3	3	4
GO:0008840	1	2	2
GO:0008849	1	4	3
GO:0008851	2	2	2
GO:0008852	1	1	1
GO:0008854	2	2	2
GO:0008855	19	11	12
GO:0008859	3	2	2
GO:0008861	1	1	1
GO:0008863	5	8	6
GO:0008864	1	1	1
GO:0008865	1	1	1
GO:0008870	1	1	NA
GO:0008872	NA	1	1
GO:0008875	1	1	1
GO:0008878	1	1	1
GO:0008879	1	2	1
GO:0008880	2	1	3
GO:0008881	1	1	1
GO:0008882	1	1	1
GO:0008883	2	2	1
GO:0008884	2	NA	1
GO:0008885	1	2	2
GO:0008887	1	1	1
GO:0008889	4	5	4
GO:0008890	NA	1	1
GO:0008897	11	9	8
GO:0008898	3	3	2
GO:0008899	1	1	1
GO:0008901	6	4	4
GO:0008903	1	1	1
GO:0008905	1	NA	NA
GO:0008906	NA	1	1
GO:0008907	2	5	4
GO:0008908	2	2	2
GO:0008909	1	1	1
GO:0008913	NA	NA	1
GO:0008914	1	1	1
GO:0008915	4	3	2
GO:0008924	1	NA	NA
GO:0008926	1	1	NA
GO:0008927	1	1	1
GO:0008928	1	NA	NA
GO:0008929	2	2	1
GO:0008930	1	3	3
GO:0008933	2	2	4
GO:0008934	1	1	1
GO:0008935	1	1	1
GO:0008936	NA	NA	1
GO:0008939	2	2	2
GO:0008940	6	5	4
GO:0008941	1	1	1
GO:0008942	1	1	2
GO:0008948	8	5	5
GO:0008951	NA	NA	2
GO:0008955	1	1	1
GO:0008959	2	1	2
GO:0008961	1	1	1
GO:0008962	4	1	1
GO:0008963	4	3	3
GO:0008964	3	3	3
GO:0008965	2	2	1
GO:0008967	NA	1	NA
GO:0008968	1	1	1
GO:0008969	2	1	1
GO:0008970	1	1	1
GO:0008972	1	1	2
GO:0008973	1	1	1
GO:0008974	1	1	1
GO:0008976	4	2	2
GO:0008977	2	3	3
GO:0008982	28	39	41
GO:0008983	1	1	1
GO:0008984	2	1	1
GO:0008987	1	1	1
GO:0008988	3	3	3
GO:0008990	2	1	3
GO:0008998	2	1	2
GO:0008999	NA	1	3
GO:0009001	2	1	1
GO:0009002	1	2	2
GO:0009007	10	14	11
GO:0009008	14	18	15
GO:0009009	2	4	3
GO:0009010	NA	1	1
GO:0009011	1	1	2
GO:0009012	NA	1	1
GO:0009014	NA	2	2
GO:0009015	1	1	1
GO:0009017	1	1	1
GO:0009019	2	2	2
GO:0009022	1	1	1
GO:0009024	1	1	1
GO:0009025	1	1	1
GO:0009028	1	1	1
GO:0009029	2	1	2
GO:0009030	2	1	2
GO:0009032	1	1	1
GO:0009034	1	1	1
GO:0009035	2	3	2
GO:0009036	22	6	5
GO:0009037	2	4	3
GO:0009039	3	3	3
GO:0009041	1	1	1
GO:0009044	1	1	1
GO:0009045	1	2	2
GO:0009052	1	1	1
GO:0009055	285	196	200
GO:0009056	538	575	315
GO:0009057	152	139	126
GO:0009058	2732	3208	2536
GO:0009059	1810	2247	1767
GO:0009060	34	31	10
GO:0009061	24	7	5
GO:0009062	1	3	2
GO:0009063	34	47	44
GO:0009064	56	54	54
GO:0009065	11	12	12
GO:0009066	55	49	45
GO:0009067	50	44	39
GO:0009068	1	3	4
GO:0009069	28	33	20
GO:0009070	13	12	12
GO:0009071	8	14	5
GO:0009072	37	38	42
GO:0009073	27	25	24
GO:0009074	9	8	12
GO:0009078	4	5	4
GO:0009079	2	2	2
GO:0009080	1	2	1
GO:0009081	15	14	11
GO:0009082	14	12	11
GO:0009084	21	21	21
GO:0009085	17	16	15
GO:0009086	25	27	22
GO:0009088	5	5	4
GO:0009089	15	15	14
GO:0009092	1	1	1
GO:0009094	5	3	3
GO:0009095	7	6	6
GO:0009097	6	6	5
GO:0009098	6	5	5
GO:0009099	2	2	2
GO:0009100	21	10	NA
GO:0009101	21	10	NA
GO:0009102	5	10	9
GO:0009103	51	46	25
GO:0009106	2	2	2
GO:0009107	2	2	2
GO:0009108	143	144	139
GO:0009109	3	3	3
GO:0009110	95	89	94
GO:0009111	1	1	1
GO:0009112	20	19	22
GO:0009113	4	3	3
GO:0009116	317	350	180
GO:0009117	414	491	241
GO:0009118	11	9	NA
GO:0009119	272	317	147
GO:0009123	215	265	108
GO:0009124	99	91	85
GO:0009125	116	174	5
GO:0009126	184	241	85
GO:0009127	76	72	67
GO:0009128	108	169	NA
GO:0009129	20	18	15
GO:0009130	20	18	15
GO:0009132	3	4	18
GO:0009133	1	1	1
GO:0009135	NA	NA	16
GO:0009138	1	1	1
GO:0009139	1	1	1
GO:0009141	210	259	95
GO:0009142	55	54	52
GO:0009143	152	203	2
GO:0009144	200	250	86
GO:0009145	49	48	46
GO:0009146	150	201	NA
GO:0009147	9	8	8
GO:0009148	7	7	7
GO:0009150	254	302	142
GO:0009152	92	91	91
GO:0009154	152	203	2
GO:0009156	92	87	81
GO:0009157	7	4	4
GO:0009158	108	169	NA
GO:0009159	8	5	5
GO:0009161	200	256	99
GO:0009162	15	9	9
GO:0009163	103	97	95
GO:0009164	152	205	5
GO:0009165	192	230	152
GO:0009166	167	215	14
GO:0009167	184	241	85
GO:0009168	76	72	67
GO:0009169	108	169	NA
GO:0009173	13	14	12
GO:0009174	13	14	12
GO:0009176	7	4	3
GO:0009177	7	4	3
GO:0009179	NA	NA	16
GO:0009185	NA	NA	16
GO:0009186	2	3	1
GO:0009187	51	98	30
GO:0009189	1	1	1
GO:0009190	49	96	27
GO:0009196	1	1	1
GO:0009197	1	1	1
GO:0009199	203	253	89
GO:0009200	5	4	4
GO:0009201	52	51	49
GO:0009202	3	3	3
GO:0009203	150	201	NA
GO:0009205	200	250	86
GO:0009206	49	48	46
GO:0009207	150	201	NA
GO:0009208	4	4	4
GO:0009209	4	4	4
GO:0009211	5	4	4
GO:0009212	3	3	3
GO:0009214	2	2	3
GO:0009218	17	18	15
GO:0009219	9	5	5
GO:0009220	17	18	15
GO:0009221	8	5	4
GO:0009225	20	18	15
GO:0009226	8	8	6
GO:0009228	21	23	21
GO:0009229	13	13	12
GO:0009231	13	14	14
GO:0009233	6	7	12
GO:0009234	6	7	12
GO:0009235	47	33	34
GO:0009236	46	33	34
GO:0009237	3	5	5
GO:0009238	1	2	2
GO:0009239	1	2	2
GO:0009240	7	9	10
GO:0009242	NA	1	1
GO:0009244	8	10	4
GO:0009245	16	14	16
GO:0009246	2	4	4
GO:0009247	21	19	19
GO:0009249	9	4	4
GO:0009250	10	9	5
GO:0009251	5	6	7
GO:0009252	19	19	18
GO:0009253	51	49	38
GO:0009254	6	7	7
GO:0009259	271	319	157
GO:0009260	109	108	106
GO:0009261	152	203	2
GO:0009262	12	8	12
GO:0009263	9	6	6
GO:0009264	2	2	5
GO:0009265	8	5	4
GO:0009266	3	5	6
GO:0009267	5	4	6
GO:0009268	7	6	5
GO:0009269	4	3	3
GO:0009271	5	2	1
GO:0009273	23	23	2
GO:0009274	17	19	8
GO:0009276	16	18	8
GO:0009279	218	195	125
GO:0009288	72	58	43
GO:0009289	48	71	68
GO:0009291	2	5	4
GO:0009292	12	12	7
GO:0009294	10	7	3
GO:0009295	19	21	21
GO:0009297	15	15	8
GO:0009305	NA	NA	1
GO:0009306	190	148	123
GO:0009307	45	20	17
GO:0009308	63	54	43
GO:0009309	14	14	16
GO:0009310	12	10	14
GO:0009311	37	38	34
GO:0009312	31	31	27
GO:0009313	2	2	2
GO:0009314	8	3	5
GO:0009316	1	1	1
GO:0009317	5	7	7
GO:0009318	19	11	11
GO:0009325	4	4	3
GO:0009326	2	2	1
GO:0009331	2	2	2
GO:0009338	1	1	1
GO:0009341	3	4	3
GO:0009346	3	4	1
GO:0009347	1	1	1
GO:0009349	3	1	2
GO:0009358	3	1	1
GO:0009360	6	5	7
GO:0009366	1	1	1
GO:0009372	4	3	5
GO:0009374	NA	NA	1
GO:0009375	1	1	1
GO:0009376	2	2	2
GO:0009378	2	2	2
GO:0009379	1	1	1
GO:0009380	4	2	2
GO:0009381	5	3	3
GO:0009389	NA	1	1
GO:0009394	9	5	5
GO:0009395	1	1	2
GO:0009396	13	15	11
GO:0009398	1	NA	1
GO:0009399	19	16	14
GO:0009401	46	65	64
GO:0009403	9	4	4
GO:0009404	18	10	8
GO:0009405	172	136	106
GO:0009408	3	4	5
GO:0009409	NA	1	1
GO:0009410	1	4	NA
GO:0009411	1	1	1
GO:0009414	4	3	3
GO:0009415	4	3	3
GO:0009416	8	3	4
GO:0009420	2	2	1
GO:0009423	9	8	8
GO:0009424	3	8	7
GO:0009425	34	23	29
GO:0009426	4	3	NA
GO:0009427	1	1	1
GO:0009428	2	1	1
GO:0009431	2	2	2
GO:0009432	18	17	16
GO:0009435	9	9	9
GO:0009436	1	1	1
GO:0009437	NA	1	1
GO:0009438	2	2	3
GO:0009439	1	1	1
GO:0009443	1	1	1
GO:0009445	1	1	1
GO:0009446	1	1	1
GO:0009451	89	72	70
GO:0009452	6	7	2
GO:0009507	3	1	NA
GO:0009512	2	NA	NA
GO:0009521	52	31	28
GO:0009522	20	9	9
GO:0009523	31	21	18
GO:0009536	3	1	NA
GO:0009538	5	4	4
GO:0009539	11	5	5
GO:0009566	1	NA	NA
GO:0009579	91	55	39
GO:0009581	3	1	1
GO:0009582	3	1	1
GO:0009583	3	1	1
GO:0009593	4	3	2
GO:0009605	98	109	72
GO:0009607	61	44	38
GO:0009611	2	1	NA
GO:0009615	35	25	24
GO:0009617	13	9	6
GO:0009628	27	23	25
GO:0009635	1	1	1
GO:0009636	37	34	33
GO:0009637	4	1	2
GO:0009653	88	70	4
GO:0009654	6	6	5
GO:0009657	1	1	NA
GO:0009668	1	1	NA
GO:0009678	1	1	1
GO:0009690	NA	NA	2
GO:0009691	NA	NA	2
GO:0009712	1	2	2
GO:0009713	1	2	2
GO:0009719	NA	NA	1
GO:0009738	NA	NA	1
GO:0009743	NA	2	2
GO:0009746	NA	2	2
GO:0009750	NA	2	2
GO:0009755	NA	NA	1
GO:0009758	1	1	1
GO:0009765	1	1	NA
GO:0009767	8	9	9
GO:0009772	4	5	6
GO:0009785	4	1	2
GO:0009790	1	NA	NA
GO:0009820	1	NA	1
GO:0009847	30	26	19
GO:0009877	7	3	2
GO:0009881	5	1	2
GO:0009882	4	1	2
GO:0009889	1165	1670	1604
GO:0009890	59	56	55
GO:0009891	9	12	13
GO:0009892	63	59	67
GO:0009893	10	12	13
GO:0009894	12	9	1
GO:0009896	1	NA	NA
GO:0009898	1	2	3
GO:0009916	1	1	1
GO:0009924	1	1	1
GO:0009966	3	3	NA
GO:0009968	1	2	NA
GO:0009972	1	1	1
GO:0009975	11	14	14
GO:0009976	1	2	2
GO:0009982	8	6	7
GO:0009986	13	10	13
GO:0009987	5923	6444	5844
GO:0009991	35	27	32
GO:0010024	3	3	3
GO:0010027	1	1	NA
GO:0010033	3	4	4
GO:0010035	35	34	24
GO:0010038	21	23	15
GO:0010042	NA	NA	1
GO:0010045	1	1	1
GO:0010109	4	2	2
GO:0010124	1	3	4
GO:0010125	NA	2	NA
GO:0010126	NA	2	NA
GO:0010133	2	2	2
GO:0010138	2	2	3
GO:0010181	113	89	92
GO:0010189	NA	NA	1
GO:0010206	1	1	1
GO:0010207	1	1	2
GO:0010212	NA	NA	1
GO:0010243	NA	NA	1
GO:0010308	1	1	1
GO:0010309	1	1	1
GO:0010333	2	1	2
GO:0010340	10	10	8
GO:0010350	1	NA	NA
GO:0010383	8	6	5
GO:0010393	2	3	4
GO:0010410	8	6	5
GO:0010427	NA	NA	1
GO:0010447	6	5	4
GO:0010461	1	1	1
GO:0010466	12	9	8
GO:0010467	1623	2122	NA
GO:0010468	1193	1703	1604
GO:0010498	5	8	8
GO:0010506	1	NA	NA
GO:0010508	1	NA	NA
GO:0010556	1165	1670	1602
GO:0010557	9	12	13
GO:0010558	59	56	55
GO:0010563	3	1	1
GO:0010564	4	4	5
GO:0010576	1	1	NA
GO:0010604	9	12	13
GO:0010605	61	58	66
GO:0010608	25	31	30
GO:0010628	7	10	13
GO:0010629	55	53	55
GO:0010638	NA	NA	1
GO:0010639	NA	NA	3
GO:0010646	4	3	1
GO:0010648	1	2	1
GO:0010817	NA	NA	2
GO:0010827	NA	1	1
GO:0010829	NA	1	1
GO:0010876	9	9	NA
GO:0010911	6	5	5
GO:0010921	NA	NA	1
GO:0010941	4	1	1
GO:0010948	NA	2	2
GO:0010951	9	7	8
GO:0010959	1	NA	NA
GO:0010974	NA	2	2
GO:0012501	5	1	1
GO:0012505	1	NA	NA
GO:0012506	7	3	3
GO:0015002	31	24	18
GO:0015009	NA	NA	1
GO:0015031	297	231	201
GO:0015035	42	45	41
GO:0015036	42	45	41
GO:0015067	NA	NA	1
GO:0015074	100	113	116
GO:0015075	354	341	287
GO:0015077	159	134	108
GO:0015078	116	100	86
GO:0015079	13	11	12
GO:0015081	30	23	8
GO:0015085	NA	1	1
GO:0015087	12	6	3
GO:0015093	1	1	1
GO:0015095	5	1	3
GO:0015097	6	6	5
GO:0015098	3	3	4
GO:0015099	9	5	4
GO:0015101	3	3	2
GO:0015103	49	46	46
GO:0015105	3	3	2
GO:0015108	5	5	5
GO:0015109	4	4	4
GO:0015112	NA	3	3
GO:0015114	3	2	2
GO:0015116	9	9	11
GO:0015123	NA	1	NA
GO:0015125	5	5	NA
GO:0015128	2	3	3
GO:0015129	2	1	1
GO:0015137	1	1	1
GO:0015142	1	1	1
GO:0015144	48	77	59
GO:0015145	1	10	11
GO:0015149	1	2	5
GO:0015153	NA	1	1
GO:0015154	1	1	1
GO:0015157	1	1	1
GO:0015159	5	3	3
GO:0015166	1	1	2
GO:0015171	21	29	32
GO:0015172	1	1	1
GO:0015173	NA	1	1
GO:0015175	4	3	1
GO:0015179	4	4	2
GO:0015195	1	1	NA
GO:0015197	7	9	4
GO:0015198	NA	NA	1
GO:0015203	1	1	1
GO:0015204	4	4	4
GO:0015205	3	4	4
GO:0015209	NA	NA	3
GO:0015211	1	2	1
GO:0015215	1	2	1
GO:0015216	1	2	1
GO:0015217	1	2	1
GO:0015221	1	1	5
GO:0015225	3	9	9
GO:0015232	7	5	6
GO:0015233	1	NA	NA
GO:0015234	1	1	2
[truncated: 3,006 more rows]
